# Supplementary material for: Does the first trimester of pregnancy induce alterations in the walking pattern?
Source: PLoS One. 2019 Jan 16;14(1):e0209766. doi: 10.1371/journal.pone.0209766 (PMC6334989; doi:10.1371/journal.pone.0209766)
Supplement: S1 File — BH—body height, BW—body weight, MUAC—mid-upper arm circumference, WC—waist circumference, HC—hip circumference, IC-IC–intercristal diameter, IS-IS–interspinous diameter, EC–external conjugate diameter, BMI—Body mass index, WHR–waist to hip ratio, WHtR–waist to height ratio, TER—trunk to extremity ratio, %FAT—percentage of body fat. (XLSX) [file pone.0209766.s001.xlsx]

## Sheet: Base  (I, II session 15)
LP		ID	Pre	Gestation week	Session I	Bession 2	age cathegory1	age cathegory2	BH1	BH2	BH [m]1	BH [m] 2	wys_siedz1	wys_siedz2	a_a1	a_a2	ic_ic 1	ic_ic 2	is-is 1	is-is 2	L5-symph1	L5-symph2	MUAC1	MUAC2	o_ram_nap1	o_ram_nap2	o_pram1	o_pram2	obw kl. piers-spoczynek1	obw kl. piers-spoczynek2	obw. Kl. piersiowej wdech1	obw. Kl. piersiowej wdech2	WC1	WC2	AC1	AC2	Kategoria obw pasa2 1.< 80 2. 80 – 87,9 3 >= 88	Kategoria obw pasa1 1.< 80 2. 80 – 87,9 3 >= 88	HC1	HC2	TC1	TC2	o_puda1	o_puda2	f_triceps1	f_triceps2	f_shoulder1	fshoulder2	f_scapula1
1	D.B.	17		14	1	2	33.937	34	164.7	164.4	1.647	1.644	86.3	86.3	37	36.4	26.5	29.8	26	25.5	21.5	23.2	25	26.5	26	27	20	20.5	75.5	79.5	79	82	69.5	78.5	bd	93	1	ciaza	97	99.5	56	57	33	33.5	14.4	15.8	4.8	6.2	8.4
2	M.Ch.	5		11	1	2	31	31	161	163	1.61	1.63	86	bd	34.5	34.5	24.5	25.7	24	23	20	20.4	23	23.4	24.2	24	21	21.8	71	76	77	80	66.5	85	bd	72.3	1	ciaza	89.5	92	50	52	35	36	9.4	11.8	6.2	6.2	11.2
3	P.T.	7		13	1	2	32	32	169	170	1.69	1.7	89	90.5	28.5	38.3	29	29	27	29.5	22	21	27.5	26.5	28	27	24	23.1	78	79	82.5	84	79	80	bd	95.5	1	ciaza	96	99	56	58.5	34.5	38	14.4	14.1	7	7.2	23.8
4	A.K.	26		11	1	2	27.1534	28	167	166.7	1.67	1.667	87.5	87.4	39	38.4	27.7	29.2	25.5	26	23	22.5	30	30.5	30.5	31	25	24	81	81	85.5	84.5	81	84	bd	97.5	2	ciaza	96	97.5	55.5	57.5	36	36.5	15.8	17.2	7.2	6.8	15.8
5	M.K.	21		12	1	2	28	29	169.8	170.3	1.698	1.703	90.1	91	35	34.5	26.5	26.4	22.5	23	20.8	22	26	26.5	27.5	27	22	22	74	76	78.5	81	68	73.5	bd	bd	1	ciaza	97	99	56.5	59	39	37.5	17.8	21.2	7.6	8.4	10.2
6	P.G.	11		13	1	2	29	29	162.4	160	1.624	1.6	84.4	84.5	33.5	34.5	26.5	26	24	25.2	20.5	21.1	24	23.4	25	24	21.5	22.5	71	74.5	75	76.2	70.5	77	bd	92.8	1	ciaza	91	102.5	50	60.8	36	38.6	10.8	bd	7.6	bd	10.8
7	E.W.	15		12	1	2	28	28	164.5	164.5	1.645	1.645	87.3	87.3	38	38	28	27	25.5	25.4	20.5	21.5	25	25	27	27	20.5	21.5	70	72.5	78.5	80	68	76	bd	bd	1	ciaza	86.5	86.5	49.5	50	34	35.5	10.4	10.6	8	3.8	12.2
8	J.J.	50		12	1	2	30	31	174.5	174.6	1.745	1.746	90.5	91	37.7	37.5	25	28.2	24	25.3	22	24	27	28	29	28.7	23.5	22.5	79.5	77	82.8	83	78	79.5	bd	bd	1	ciaza	102	95.5	57	54.5	35.5	33	15.1	17.8	11.2	6.2	15
9	F.J.	58		11	1	2	32	32	167.9	167.8	1.679	1.678	87.1	86.8	35.9	35.1	28.8	28	26.4	27	19.6	19.3	23.5	24	25	25.8	22.5	22	72	75	77	79	70	76	bd	87	1	ciaza	93	95.5	48.5	55.5	32.5	34.5	9.8	10.6	3.4	4.2	8.4
10	A.G.	39		13	1	2	27	27	167.6	167.8	1.676	1.678	89.6	89.5	37	36.5	27.5	26	27.5	25.5	22	21.5	25	25	26.2	25.5	21.5	21.5	74.5	73	78.5	78	70.5	72	bd	bd	1	ciaza	93	92	52	52	33	33.5	9.6	9.8	5.8	4.8	8.2
11	K.H.	47		11	1	2	31	31	160.4	160.5	1.604	1.605	84.3	84.1	35.3	34.9	27	27	25.8	24.4	19.5	21.5	25.5	25.5	26	26	23	23.5	72	72	78	79	66.5	76	bd	bd	1	ciaza	88	91	51.5	50.5	34	33.5	12.4	12.4	5.2	6.9	8.2
12	K.M.	8		11	1	2	36	38	168	170	1.68	1.7	87.5	88.9	35.4	35.4	29.5	28.4	25	24.6	22.5	24.3	29.5	27	30.5	27.5	26	24	89	83	91.5	87	87	83	bd	bd	1	ciaza	98	95	56	53	39	36.5	16.6	14.2	8.9	8.4	34.6
13	A.M.	33		14	1	2	32	32	172.4	172.5	1.724	1.725	94	93.5	39.8	39.4	27.5	27.8	25.3	24.8	22.3	23.7	25	24.3	26.5	26.3	22.5	23.5	73	75	78	83.5	71	72.5	bd	bd	1	ciaza	96	95.5	54	53.5	34	35	8.2	7.2	4	4.2	9.4
14	B.Cz.	23		12	1	2	30	30	168	167.6	1.68	1.676	92.8	93.1	38	36	28	27	26	25	21	21	27	26	28	26.5	22.5	22	75.5	74	83	82	71.5	73	bd	bd	1	ciaza	94.5	96	57	57.5	36	35	13.4	12	5.6	5.4	14.4
15	E.O.	38		13	1	2	25	25	162.4	162.8	1.624	1.628	84.4	84.5	36.6	36	25.5	25.5	24.2	24.5	19.4	19.3	22	21.5	23	22.5	20	20	69	67	73	bd	67	79.5	bd	bd	1	ciaza	86	85	45.5	47.5	32.5	32	8.4	7.6	6	5.2	10.4
[truncated: 49 more columns]
