# Supplementary material for: Does the first trimester of pregnancy induce alterations in the walking pattern?
Source: PLoS One. 2019 Jan 16;14(1):e0209766. doi: 10.1371/journal.pone.0209766 (PMC6334989; doi:10.1371/journal.pone.0209766)
Supplement: S2 File — Cad-Cadence, DS-Double Support, SS -Single Support, FO—Foot Off, OFC -Opposite Foot Contact, OFO -Opposite Foot Off, SL -Stride Length, ST -Stride Time, v—velocity, Pelvic ranges of motion (ROM), IAD—inter-ankle distance; IMD—inter 5th metatarsal distance; N IAD—normalized inter-ankle distance. (XLSX) [file pone.0209766.s002.xlsx]

## Sheet: SPT
	Cad 1	Cad 2	DS 1	DS2	SS 1	SS 2	FO 1	FO 2	OFC 1	OFC 2	OFO 1	OFO 2	SL 1	SL 2	ST 1	ST 2	Speed 1	Speed 2	Fr 1	Fr 2		IAD 1	IAD 2	IMD 1	IMD2	IASIS 1	IASIS 2		P.Obl. ROM 1	P.Obl. ROM 2	P.Rot. ROM 1	P.Rot. ROM 2	P.Tilt ROM 1	P.Tilt ROM 2
D.B.	114.5	116.75	0.23	0.1925	0.406	0.42	0.606	0.59625	0.4984	0.501	0.1138	0.091325	1.31	1.4225	1.052	1.025	1.236	1.3825	0.173032	0.21648		155.117	187.84	183.333	205.857	25.4	24		22.32	18.3312	26.2575	22.6529	3.24714	2.446
M.Ch.	110.5	108.5	0.264167	0.26	0.409167	0.423333	0.620167	0.618167	0.498667	0.501167	0.122083	0.118333	1.23417	1.2	1.0875	1.105	1.13667	1.085	0.155	0.141198		136.083	140.535	162.583	177.161	22.3	22.7		10.46	11.7983	21.6206	20.9448	2.2575	2.32833
P.T.	105.8	109.5	0.252	0.231667	0.438	0.428333	0.6102	0.6035	0.4998	0.4955	0.1118	0.103833	1.374	1.41167	1.134	1.095	1.21	1.28667	0.164271	0.185469		145.39	143.616	172.81	160.326	26.5	27		15.072	13.0617	25.7414	27.5125	3.74	3.33389
A.K.	116.75	115.625	0.2125	0.22	0.40625	0.40875	0.60025	0.605125	0.498	0.4985	0.102538	0.1036	1.44375	1.415	1.0275	1.03375	1.4075	1.36375	0.221915	0.208334		141.229	155.582	186.607	190.996	26	26.8		15.1313	14.1425	22.774	20.0068	2.14545	2.84188
M.K.	127.375	127.625	0.17625	0.16125	0.3825	0.39	0.597375	0.586875	0.502375	0.5015	0.0961625	0.0852125	1.40875	1.45	0.94	0.93875	1.49625	1.5425	0.25364	0.269691		161.42	171.244	192.896	192.62	24.5	24.3		13.0035	11.9165	27.0212	28.3215	1.891	2.4384
P.G.	112.111	109.889	0.258889	0.283333	0.405556	0.402222	0.617556	0.626778	0.497889	0.497333	0.120667	0.130111	1.31	1.35889	1.07333	1.09444	1.22	1.24	0.172507	0.178235		149.27	161.256	164.716	175.716	24.8	24.8		15.5295	17.4985	24.3162	22.0983	2.15783	3.08
E.W.	117	118.667	0.193333	0.188333	0.413333	0.411667	0.590667	0.591833	0.498667	0.5	0.0975333	0.0948333	1.40667	1.36833	1.025	1.01167	1.375	1.35167	0.219039	0.21166		145.15	163.957	170.811	194.854	24.5	24.3		13.9508	10.5533	26.1033	23.233	2.12333	3.09067
J.J.	116	117.111	0.19	0.183333	0.422857	0.423333	0.593143	0.590444	0.5	0.500889	0.0920714	0.0885778	1.54	1.63	1.03143	1.02444	1.48857	1.59111	0.235501	0.268849		174.39	178.824	197.614	196.829	24.4	25		14.1715	14.499	14.6622	17.5695	2.10526	2.61519
F.J.	113.833	123.167	0.151667	0.178333	0.453333	0.395	0.572333	0.589	0.502667	0.499333	0.0726	0.0927333	1.655	1.56833	1.05333	0.973333	1.57333	1.61	0.280553	0.293676		129.865	152.142	141.196	166.65	26.8	26.8		15.69	15.6013	26.0367	21.2008	2.19681	2.91769
A.G.	112.4	112.636	0.22	0.211818	0.42	0.422727	0.6022	0.597182	0.4978	0.498909	0.103	0.100364	1.298	1.34455	1.068	1.06364	1.214	1.26273	0.169016	0.182763		156.607	163.004	191.126	192.289	26.5	26		9.48667	10.489	23.3314	24.1653	1.88533	2.13321
K.H.	137.4	136.5	0.138	0.17	0.368	0.3575	0.5776	0.59475	0.4952	0.49975	0.07468	0.0948	1.346	1.345	0.874	0.8775	1.546	1.53	0.280204	0.274685		148.026	148.311	160.211	162.359	24.8	23.6		13.537	12.4	11.0242	9.88571	2.3075	1.49833
K.M.	117.6	119.2	0.226	0.172	0.393	0.418	0.6074	0.5812	0.4996	0.4952	0.11331	0.08268	1.448	1.332	1.021	1.006	1.419	1.322	0.228448	0.197948		162.417	151.188	210.267	183.096	24	23.6		16.8667	12.4421	23.7957	20.4772	1.10226	1.74632
A.M.	124.571	123.8	0.175714	0.185	0.391429	0.392	0.590286	0.5936	0.498571	0.4998	0.0902714	0.09465	1.62857	1.608	0.964286	0.97	1.69429	1.661	0.31472	0.302813		139.238	148.963	162.204	169.604	24	25		16.6986	14.8788	22.1167	23.09	1.87571	2.208
B.Cz.	128.625	127.875	0.21375	0.20375	0.365	0.36875	0.6155	0.608125	0.499375	0.498125	0.111388	0.106475	1.27625	1.32625	0.9325	0.9375	1.36875	1.41625	0.222479	0.238024		167.223	177.719	184.781	195.878	25.1	26		13.0693	14.9379	19.0845	21.5217	1.83333	2.72875
E.O.	125.667	131	0.17	0.185	0.383333	0.36	0.580333	0.6	0.493	0.5	0.0904333	0.1045	1.46	1.4	0.953333	0.92	1.53333	1.53	0.263368	0.262224		130.792	144.773	163.254	163.304	23	24.5		16.1525	15.03	24.9	21.7	2.37875	2.43

## Sheet: Pelvic Oblig. 1 vs 2 
	P. Obl. 1	P. Obl. 2	P. Obl. 1	P. Obl. 2	P. Obl. 1	P. Obl. 2	P. Obl. 1	P. Obl. 2	P. Obl. 1	P. Obl. 2	P. Obl. 1	P. Obl. 2	P. Obl. 1	P. Obl. 2	P. Obl. 1	P. Obl. 2	P. Obl. 1	P. Obl. 2	P. Obl. 1	P. Obl. 2	P. Obl. 1	P. Obl. 2	P. Obl. 1	P. Obl. 2	P. Obl. 1	P. Obl. 2	P. Obl. 1	P. Obl. 2	P. Obl. 1	P. Obl. 2
	D.B.		M.Ch.		P.T.		A.K.		M.K.		P.G.		E.W.		J.J.		F.J.		A.G.		K.H.		K.M.		A.M.		B.Cz.		E.O.
	2.94778	3.26588	1.61585	0.166364	1.54765	1.19033	0.113948	0.3045	1.414	1.6788	1.28167	1.94476	2.18608	1.93056	1.30216	1.79167	1.37945	0.25875	0.8752	0.320741	2.14	1.89857	2.4022	2.35611	2.711	1.99667	2.67786	3.2025	2.29286	1.9055
	3.21556	3.60529	1.79842	0.448182	2.04056	1.74472	0.25287	0.42035	1.7085	1.9916	1.68722	2.62727	2.77083	2.20556	1.65122	2.15894	1.947	0.64375	1.17133	0.513143	2.43667	2.05143	2.8165	2.50158	3.057	2.25143	3.04571	3.56125	2.61714	2.26667
	3.54222	3.99765	2.02292	0.751917	2.52333	2.35928	0.488439	0.683	2.08335	2.33538	2.12867	3.32273	3.3725	2.50539	2.04325	2.33321	2.513	1.1075	1.5	0.761786	2.88526	2.25143	3.282	2.79421	3.44	2.54619	3.42214	3.96	3.00857	2.66167
	3.92222	4.43059	2.292	1.09292	3.00444	3.02778	0.842217	1.10365	2.502	2.65654	2.83537	4.01522	3.9375	2.81556	2.45571	2.72789	3.059	1.65875	1.82407	1.03411	3.36789	2.5	3.7785	3.14053	3.86524	2.88143	3.79643	4.3775	3.44857	3.08933
	4.415	4.89176	2.62619	1.44808	3.48368	3.72278	1.31987	1.67	2.925	2.97231	3.5095	4.6872	4.43917	3.11944	2.86458	3.11616	3.5975	2.29125	2.12	1.27159	3.88737	2.79571	4.299	3.54316	4.31619	3.25048	4.228	4.795	3.945	3.55667
	4.96	5.38235	3.02192	1.815	3.95263	4.38278	1.91652	2.3515	3.3315	3.29462	4.16857	5.3752	4.85667	3.40333	3.27	3.2835	4.179	2.9775	2.39867	1.61038	4.5125	3.13143	4.866	3.97842	4.76667	3.71318	4.564	5.19875	4.4125	4.08
	5.611	5.90294	3.43769	2.1925	4.4515	4.96278	2.5075	3.073	3.71	3.62846	4.96455	6.08962	5.2225	3.66167	3.68458	3.658	4.8135	3.685	2.67333	1.98383	5.046	3.51714	5.63429	4.40895	5.18286	4.09455	4.86467	5.59	4.90625	4.65833
	6.353	6.42588	3.84769	2.54917	4.968	5.43278	3.215	3.778	4.0635	3.97154	5.65091	6.71577	5.54083	3.89983	4.11542	4.062	5.489	4.39875	2.962	2.38724	5.5575	3.95	6.22667	4.80474	5.56476	4.43667	5.126	5.95875	5.4175	5.25667
	7.16	6.92	4.22769	2.86083	5.4975	5.80833	3.90667	4.417	4.402	4.30962	6.32864	7.2044	5.82583	4.13833	4.40115	4.514	6.15815	5.13625	3.272	2.81724	6.031	4.43429	6.76857	5.15632	5.92952	4.83375	5.36333	6.295	5.92875	5.80333
	8.004	7.37824	4.57038	3.1475	6.003	6.10389	4.5475	4.963	4.7335	4.635	6.96727	7.692	6.08	4.39333	5.07889	5.0215	6.74384	5.88875	3.60667	3.26103	6.437	4.94429	7.21524	5.45789	6.31905	5.24875	5.58867	6.57875	6.41875	6.24333
	8.854	7.80353	4.87	3.44333	6.433	6.31833	5.13042	5.43	5.074	4.95154	7.52818	8.114	6.30083	4.67	5.61741	5.5665	7.188	6.63625	3.95	3.69828	6.7435	5.45571	7.57476	5.72789	6.74619	5.68417	5.8	6.63571	6.89375	6.57833
	9.48	8.19882	5.10115	3.7225	6.783	6.485	5.66875	5.858	5.4315	5.26308	7.96227	8.4756	6.49417	4.95611	6.13556	6.1025	7.4705	7.3375	4.26733	4.11517	6.9285	5.92714	7.85333	5.97947	7.20524	6.12958	5.99533	6.80429	7.34	6.84333
	10.1678	8.56412	5.25538	3.94667	7.078	6.62556	6.1775	6.2655	5.803	5.55615	8.24545	8.756	6.64	5.23278	6.58667	6.5685	7.6308	7.93	4.534	4.48828	6.9795	6.32714	8.07048	6.18579	7.65952	6.56292	6.18267	6.94	7.71875	7.075
	10.5425	8.88412	5.33423	4.09417	7.332	6.75167	6.66125	6.6415	6.158	5.80038	8.37	8.9468	6.72417	5.46167	6.91296	6.911	7.716	8.375	4.74	4.7831	6.9245	6.62429	8.20905	6.27211	8.04571	6.945	6.35267	7.06	7.98375	7.30167
	10.88	9.11529	5.35038	4.15833	7.5175	6.84333	7.0875	6.9345	6.4465	5.95885	8.36727	9.006	6.73667	5.595	7.08111	7.088	7.7425	8.66375	4.87267	4.97414	6.797	6.78	8.25286	6.19053	8.28095	7.21875	6.494	7.17429	8.095	7.44667
	11.02	9.22941	5.31308	4.145	7.595	6.87	7.39917	7.077	6.606	6.01038	8.27864	8.9188	6.69	5.59833	7.08963	7.1195	7.7445	8.81375	4.91467	5.04759	6.615	6.78857	8.16238	5.96842	8.3	7.32333	6.598	7.27143	8.0575	7.495
	10.8737	9.18706	5.23731	4.06846	7.5475	6.80278	7.5275	7.011	6.612	5.96269	8.13364	8.74577	6.59083	5.48778	6.97741	7.0375	7.739	8.86	4.85067	5.01621	6.3955	6.67	7.93333	5.68474	8.08095	7.24	6.642	7.34143	7.90125	7.44
	10.7567	9.00529	5.13385	4.05308	7.3815	6.63722	7.44958	6.7165	6.4695	5.84077	7.97045	8.46692	6.44833	5.31833	6.80259	6.87	7.662	8.8225	4.71667	4.9	6.1475	6.47	7.57667	5.4	7.66095	6.99417	6.622	7.37286	7.63625	7.32167
	10.3356	8.68706	5.00731	4.06692	7.1445	6.37889	7.18208	6.2305	6.2335	5.68154	7.82955	8.19885	6.2625	5.14444	6.59481	6.6385	7.477	8.725	4.55	4.73207	5.881	6.22429	7.17333	5.11895	7.12	6.64542	6.54133	7.36286	7.29375	7.15667
	9.82444	8.25353	4.85154	4.05462	6.8855	6.07167	6.7825	5.639	5.962	5.51115	7.69455	8.00692	6.04417	4.98167	6.36815	6.357	7.2225	8.59125	4.382	4.5331	5.596	5.93857	6.7481	4.84053	6.53524	6.2525	6.412	7.31143	6.9175	6.97333
	9.534	7.77235	4.67115	3.97	6.6385	5.74778	6.32417	5.053	5.688	5.34154	7.57	7.91962	5.79	4.79556	6.13296	6.054	6.9475	8.41625	4.236	4.32069	5.2695	5.61429	6.34762	4.54789	5.96714	5.83917	6.256	7.23143	6.54625	6.755
	8.955	7.30588	4.46269	3.81538	6.387	5.41889	5.87792	4.563	5.3935	5.16423	7.42682	7.93692	5.47917	4.54444	5.9037	5.7485	6.6725	8.2025	4.10667	4.09828	4.8985	5.26429	5.98286	4.21579	5.44333	5.43167	6.08667	7.12571	6.21	6.53
	8.381	6.89118	4.21923	3.58077	6.109	5.12111	5.49167	4.236	5.0575	4.95231	7.26227	8.03731	5.07	4.2	5.67296	5.4465	6.382	7.94125	3.97067	3.86207	4.497	4.92429	5.61762	3.85158	4.98667	5.05667	5.914	6.96571	5.88625	6.27833
	7.821	6.53706	3.92808	3.25769	5.807	4.86667	5.19208	4.069	4.665	4.67769	7.07045	8.17385	4.54583	3.76667	5.43296	5.15	6.0755	7.63875	3.81667	3.59828	4.079	4.62857	5.22333	3.48579	4.59095	4.73083	5.72467	6.72143	5.555	6.00333
	7.278	6.23235	3.57346	2.87769	5.4925	4.66389	4.965	4.0025	4.2215	4.33269	6.85818	8.25577	3.93333	3.285	5.17296	4.847	5.7665	7.2875	3.628	3.30034	3.652	4.37286	4.79476	3.12368	4.24857	4.46042	5.51	6.42125	5.21125	5.695
	6.78	5.95176	3.16346	2.48385	5.155	4.48333	4.76917	3.928	3.7475	3.93654	6.61182	8.20885	3.305	2.79222	4.88407	4.532	5.4285	6.88	3.398	2.9869	3.212	4.14	4.33667	2.75	3.94524	4.22125	5.238	5.98875	4.875	5.36667
	6.309	5.67471	2.725	2.09692	4.7705	4.28167	4.54667	3.739	3.2585	3.505	6.34364	7.98423	2.71333	2.31833	4.56407	4.19	5.0315	6.43125	3.12933	2.67379	2.7608	3.89571	3.84476	2.337	3.66762	3.97167	4.89067	5.48125	4.56375	5.03
	5.856	5.38412	2.28769	1.70769	4.3105	4.03389	4.25875	3.3885	2.7695	3.06885	6.03864	7.58808	2.19083	1.88089	4.21407	3.8145	4.582	5.97	2.846	2.37524	2.3215	3.62	3.30238	1.89	3.39476	3.67042	4.464	4.92	4.28375	4.67667
	5.405	5.06294	1.871	1.30815	3.7935	3.74333	3.8825	2.899	2.3085	2.63423	5.69455	7.06231	1.7085	1.47944	3.82889	3.4065	4.122	5.51125	2.57667	2.10669	1.91735	3.32286	2.69476	1.42832	3.10571	3.29875	3.964	4.305	4.00625	4.32167
	4.952	4.69294	1.48035	0.904538	3.2605	3.43222	3.45042	2.3535	1.8935	2.20231	5.32455	6.47538	1.22183	1.10333	3.42185	2.9735	3.7035	5.0775	2.318	1.871	1.547	3.02143	2.03786	0.965263	2.77476	2.86292	3.41467	3.64625	3.7025	3.952
	4.479	4.27765	1.11115	0.511154	2.7395	3.11722	3.01083	1.852	1.5215	1.76654	4.92955	5.86615	0.741083	0.736111	3.01074	2.528	3.325	4.655	2.05667	1.66686	1.20784	2.72	1.3619	0.512105	2.38476	2.38583	2.83933	2.96375	3.36	3.57167
	3.966	3.82353	0.753462	0.164262	2.2295	2.79483	2.61375	1.452	1.1922	1.338	4.515	5.25038	0.295	0.382778	2.61	2.08425	2.9785	4.23875	1.78	1.48093	0.882955	2.42429	0.702857	0.0863158	1.93952	1.89746	2.25933	2.28	2.98625	3.19667
	3.413	3.33824	0.411923	-0.135077	1.735	2.44833	2.27667	1.15705	0.89775	0.940615	4.07882	4.62231	-0.0941667	0.0677778	2.22963	1.6669	2.665	3.84875	1.49333	1.29486	0.55425	2.12857	0.0933333	-0.291637	1.45333	1.41583	1.68433	1.63125	2.60125	2.83333
	2.855	2.83471	0.101154	-0.418538	1.2595	2.06594	1.99792	0.9315	0.63195	0.593808	3.612	3.97885	-0.4225	-0.183889	1.87259	1.2965	2.3865	3.52	1.21067	1.09986	0.223	1.835	-0.438571	-0.584421	0.950667	0.952083	1.12533	1.05875	2.2075	2.48667
	2.312	2.33176	-0.180385	-0.702308	0.81569	1.64778	1.76042	0.7363	0.38895	0.307808	3.11886	3.35154	-0.72	-0.375	1.54	0.98675	2.1396	3.27125	0.942667	0.88731	-0.11295	1.54973	-0.88	-0.786316	0.445238	0.517625	0.587533	0.55675	1.83	2.17
	1.76	1.85059	-0.453846	-0.958462	0.414	1.21556	1.54583	0.5498	0.16365	0.0678077	2.60909	2.77038	-1.01242	-0.524444	1.22044	0.7233	1.9125	3.095	0.690133	0.65869	-0.42735	1.27714	-1.22762	-0.919895	-0.046819	0.127637	0.0788667	0.103	1.48375	1.88167
	1.1815	1.396	-0.7265	-1.16	0.06	0.812556	1.34392	0.376	-0.04685	-0.136154	2.11136	2.25	-1.27167	-0.644128	0.903333	0.485	1.7115	2.955	0.450133	0.424828	-0.6853	1.01714	-1.48976	-1.01232	-0.508857	-0.194792	-0.388667	-0.34375	1.16875	1.61333
	0.61	0.959441	-0.986154	-1.32538	-0.243	0.468333	1.15092	0.2285	-0.2431	-0.312308	1.65409	1.79923	-1.45917	-0.741111	0.586111	0.2445	1.5475	2.8275	0.232667	0.207586	-0.872	0.768571	-1.69248	-1.07021	-0.918048	-0.442	-0.791333	-0.79775	0.87375	1.35833
	0.09	0.539235	-1.20385	-1.48923	-0.4875	0.198889	0.979833	0.1005	-0.43223	-0.464192	1.26	1.42858	-1.54333	-0.808556	0.278926	-0.002	1.41445	2.7025	0.0421333	0.0313793	-0.9915	0.548571	-1.84548	-1.08768	-1.26429	-0.62875	-1.106	-1.2225	0.576875	1.10167
	-0.36039	0.148588	-1.36884	-1.66077	-0.647	0.0105556	0.840042	-0.01705	-0.612	-0.588885	0.933182	1.14565	-1.55242	-0.839333	0.00981481	-0.236	1.303	2.59	-0.0997333	-0.1	-1.1139	0.352857	-1.95605	-1.06721	-1.551	-0.791625	-1.3242	-1.58	0.28125	0.838333
	-0.777	-0.189118	-1.48962	-1.83385	-0.714	-0.0983333	0.733125	-0.13565	-0.7805	-0.683881	0.683636	0.9345	-1.51758	-0.842111	-0.196981	-0.4305	1.21185	2.50375	-0.1914	-0.188621	-1.23265	0.198571	-2.0231	-1.03211	-1.78238	-0.943367	-1.46	-1.85625	0.005	0.565
	-1.169	-0.479412	-1.57896	-1.99769	-0.7045	-0.124611	0.649858	-0.26	-0.9265	-0.751538	0.512273	0.790308	-1.44783	-0.830556	-0.325556	-0.58	1.1235	2.4425	-0.247867	-0.248621	-1.34375	0.0785714	-2.03763	-1.00641	-1.94762	-1.08617	-1.53867	-2.04875	-0.22	0.276667
	-1.515	-0.735294	-1.64077	-2.12769	-0.65164	-0.075	0.568542	-0.3815	-1.0315	-0.8	0.410909	0.679923	-1.33183	-0.812778	-0.396296	-0.692	1.02405	2.40625	-0.2788	-0.278621	-1.4345	-0.0128571	-1.99943	-1.00858	-2.04238	-1.2165	-1.57667	-2.20875	-0.40625	-0.0233333
	-1.7967	-0.968941	-1.67196	-2.21538	-0.5795	0.0338889	0.474542	-0.49528	-1.094	-0.842308	0.343182	0.556654	-1.19667	-0.794444	-0.441481	-0.79	0.904	2.38375	-0.2854	-0.292414	-1.4914	-0.0757143	-1.92619	-1.04289	-2.07571	-1.32512	-1.58467	-2.39375	-0.57875	-0.316667
	-2.044	-1.18806	-1.66623	-2.27231	-0.5145	0.174444	0.371292	-0.6009	-1.1165	-0.896846	0.271818	0.388754	-1.08083	-0.782222	-0.485926	-0.894	0.73615	2.3675	-0.279333	-0.314483	-1.5025	-0.117143	-1.85381	-1.11021	-2.06667	-1.42357	-1.57733	-2.57375	-0.7625	-0.583333
	-2.274	-1.40176	-1.60877	-2.32615	-0.492	0.287222	0.27	-0.68315	-1.116	-0.973538	0.165909	0.161354	-1.02417	-0.784889	-0.54963	-1.018	0.51335	2.34	-0.272	-0.351034	-1.464	-0.152857	-1.81619	-1.22047	-2.05095	-1.51375	-1.58667	-2.6925	-0.97	-0.818333
	-2.465	-1.63282	-1.50565	-2.40462	-0.553	0.323333	0.185917	-0.7243	-1.1075	-1.07108	0.0136364	-0.139015	-1.05667	-0.8125	-0.635889	-1.171	0.21795	2.27625	-0.2832	-0.39931	-1.4162	-0.205714	-1.83762	-1.37079	-2.06667	-1.6075	-1.652	-2.84875	-1.19287	-1.035
	-2.642	-1.89876	-1.40808	-2.52231	-0.72245	0.244728	0.128	-0.70585	-1.106	-1.20219	-0.191818	-0.5355	-1.19917	-0.876667	-0.768889	-1.35852	-0.146	2.15	-0.335333	-0.46931	-1.40295	-0.3	-1.93952	-1.55332	-2.13333	-1.70917	-1.79333	-3.0375	-1.41875	-1.255
	-2.843	-2.18471	-1.37538	-2.69	-0.99675	0.0477778	0.0922708	-0.638	-1.1435	-1.37308	-0.458182	-1.04731	-1.47	-0.995556	-0.974444	-1.5815	-0.539	1.955	-0.44906	-0.574138	-1.473	-0.44	-2.12619	-1.75421	-2.26286	-1.825	-2.00467	-3.2475	-1.63875	-1.50167
	-3.106	-2.48176	-1.40004	-2.91077	-1.359	-0.267222	0.05925	-0.562	-1.2515	-1.58885	-0.784091	-1.64846	-1.87733	-1.17889	-1.27926	-1.8515	-0.9465	1.68875	-0.624933	-0.731379	-1.6525	-0.624429	-2.38514	-1.97421	-2.46048	-1.97083	-2.262	-3.49	-1.87875	-1.775
	-3.44	-2.79882	-1.4977	-3.17615	-1.79265	-0.693056	0.00491667	-0.5405	-1.4465	-1.84155	-1.16136	-2.295	-2.3775	-1.42667	-1.66511	-2.172	-1.38	1.36375	-0.8526	-0.935517	-1.939	-0.834286	-2.69714	-2.21684	-2.71905	-2.16542	-2.56067	-3.77125	-2.16875	-2.07533
	-3.844	-3.15471	-1.66762	-3.47692	-2.2705	-1.21833	-0.118833	-0.6445	-1.732	-2.12308	-1.57682	-2.94962	-2.92917	-1.71711	-2.0947	-2.5354	-1.872	0.965	-1.12933	-1.17724	-2.3035	-1.05886	-3.07176	-2.49105	-3.02667	-2.41292	-2.89267	-4.1125	-2.5175	-2.4
	-4.303	-3.54529	-1.92035	-3.80538	-2.7675	-1.81706	-0.35025	-0.9022	-2.0825	-2.41923	-2.02627	-3.62231	-3.4925	-2.02889	-2.52219	-2.9148	-2.416	0.4825	-1.44267	-1.436	-2.72	-1.29286	-3.50667	-2.78368	-3.37476	-2.71167	-3.258	-4.49625	-2.90875	-2.74722
	-4.805	-3.95765	-2.24888	-4.15385	-3.2615	-2.47111	-0.723125	-1.3226	-2.473	-2.72462	-2.51159	-4.30462	-4.035	-2.34288	-2.91296	-3.279	-2.976	-0.0824125	-1.76867	-1.71321	-3.176	-1.56429	-4.00667	-3.09895	-3.75429	-3.05125	-3.64467	-4.8925	-3.3325	-3.14333
	-5.359	-4.39353	-2.61823	-4.50615	-3.743	-3.16167	-1.23625	-1.87685	-2.8715	-3.03692	-3.03227	-4.99038	-4.5275	-2.65056	-3.26107	-3.61415	-3.5265	-0.72875	-2.07333	-2.01517	-3.6585	-1.89857	-4.55857	-3.44316	-4.15286	-3.42083	-4.02333	-5.28	-3.7725	-3.59833
	-5.987	-4.86765	-3.01538	-4.87577	-4.223	-3.83833	-1.87	-2.52915	-3.258	-3.35462	-3.59318	-5.66269	-4.9525	-2.945	-3.59185	-3.938	-4.087	-1.43225	-2.35067	-2.35483	-4.1525	-2.28571	-5.15	-3.82368	-4.57143	-3.80958	-4.36133	-5.655	-4.2475	-4.115
	-6.684	-5.39471	-3.41462	-5.30308	-4.7025	-4.43	-2.58625	-3.215	-3.614	-3.67962	-4.19	-6.29077	-5.32667	-3.21889	-3.96259	-4.26907	-4.6915	-2.1775	-2.626	-2.72207	-4.6405	-2.69571	-5.75952	-4.22421	-5.00095	-4.20667	-4.648	-6.01125	-4.76625	-4.67667
	-6.99111	-5.95412	-3.79692	-5.80846	-5.188	-4.90278	-3.31042	-3.8775	-3.95	-4.01231	-4.80545	-6.75458	-5.66667	-3.47767	-4.37593	-4.6325	-5.34495	-2.9475	-2.912	-3.10793	-5.109	-3.11	-6.35952	-4.61632	-5.44333	-4.62042	-4.904	-6.34375	-5.31375	-5.235
	-7.77667	-6.51647	-4.13854	-6.34308	-5.6575	-5.26056	-3.99958	-4.471	-4.274	-4.34346	-5.41636	-7.24292	-5.99167	-3.71722	-4.81481	-5.049	-5.98755	-3.72	-3.19067	-3.51448	-5.5535	-3.53714	-6.90571	-4.97789	-5.90714	-5.05417	-5.14733	-6.625	-5.87375	-5.745
	-8.57111	-7.07235	-4.42538	-6.82385	-6.076	-5.52278	-4.63958	-4.984	-4.6055	-4.66769	-5.98091	-7.65042	-6.29833	-3.95278	-5.27704	-5.521	-6.5155	-4.4625	-3.464	-3.92966	-5.9475	-3.97	-7.39429	-5.31158	-6.39238	-5.50667	-5.378	-6.84125	-6.42625	-6.19
	-9.35111	-7.6	-4.65231	-7.18923	-6.429	-5.72278	-5.23583	-5.44	-4.963	-4.97423	-6.44909	-7.96292	-6.58333	-4.19111	-5.75185	-6.025	-6.91	-5.13625	-3.73467	-4.32448	-6.2605	-4.4	-7.79429	-5.61579	-6.89429	-5.975	-5.598	-7.0025	-6.94875	-6.57
	-10.1022	-8.07353	-4.83	-7.43923	-6.732	-5.87444	-5.79917	-5.864	-5.347	-5.26077	-6.78455	-8.21042	-6.825	-4.43167	-6.22926	-6.515	-7.20525	-5.70125	-4.00333	-4.68517	-6.4655	-4.80571	-8.1381	-5.88474	-7.39476	-6.44542	-5.81067	-7.11125	-7.40625	-6.90667
	-10.7244	-8.48647	-4.96615	-7.58846	-7.01	-6.00167	-6.33458	-6.27	-5.7235	-5.50885	-7.00591	-8.39	-7.0275	-4.65444	-6.64815	-6.9325	-7.452	-6.13	-4.25533	-4.99483	-6.5575	-5.15429	-8.40048	-6.08789	-7.85762	-6.88375	-6.01933	-7.18375	-7.7625	-7.21167
	-11.025	-8.80647	-5.06308	-7.64	-7.2495	-6.10389	-6.825	-6.6395	-6.0455	-5.70654	-7.12409	-8.48167	-7.16917	-4.83056	-6.94556	-7.226	-7.6535	-6.4275	-4.45467	-5.23517	-6.547	-5.41857	-8.57095	-6.17	-8.21429	-7.2475	-6.20267	-7.25125	-7.98125	-7.42833
	-11.1571	-9.02588	-5.10962	-7.60692	-7.419	-6.17722	-7.23417	-6.924	-6.267	-5.84192	-7.15955	-8.4925	-7.21417	-4.93333	-7.08185	-7.37	-7.798	-6.61375	-4.566	-5.39138	-6.4535	-5.57286	-8.61381	-6.10526	-8.39857	-7.48792	-6.336	-7.34125	-8.0575	-7.535
	-11.2286	-9.10176	-5.09577	-7.51692	-7.477	-6.19167	-7.5125	-7.0655	-6.3785	-5.90615	-7.15109	-8.38292	-7.14583	-4.955	-7.06074	-7.3795	-7.8955	-6.71125	-4.572	-5.44138	-6.289	-5.61143	-8.49048	-5.91421	-8.35714	-7.55542	-6.408	-7.44375	-7.99375	-7.51
	-11.3	-9.00941	-5.02115	-7.40385	-7.417	-6.11389	-7.60375	-7.023	-6.3915	-5.90615	-7.08955	-8.19625	-6.98583	-4.89556	-6.93296	-7.277	-7.9455	-6.74125	-4.48467	-5.38241	-6.064	-5.55429	-8.20905	-5.64789	-8.10333	-7.43583	-6.42733	-7.52375	-7.80625	-7.37667
	-10.9556	-8.76059	-4.90962	-7.31154	-7.2765	-5.94944	-7.49208	-6.7815	-6.318	-5.84769	-7.01773	-7.98042	-6.76083	-4.77778	-6.75185	-7.102	-7.937	-6.73	-4.33067	-5.23931	-5.7915	-5.43	-7.79095	-5.36632	-7.68333	-7.15917	-6.402	-7.565	-7.50875	-7.18167
	-10.5144	-8.36765	-4.78577	-7.26308	-7.089	-5.73278	-7.19833	-6.3745	-6.1675	-5.73808	-6.94	-7.78875	-6.48333	-4.62944	-6.54778	-6.8855	-7.8475	-6.69375	-4.14133	-5.04379	-5.4785	-5.24286	-7.31905	-5.08895	-7.1681	-6.78625	-6.34	-7.5525	-7.12875	-6.99
	-9.98667	-7.89235	-4.64923	-7.26	-6.8905	-5.47222	-6.77833	-5.865	-5.9485	-5.58923	-6.85045	-7.66208	-6.15833	-4.46556	-6.33333	-6.649	-7.6735	-6.6475	-3.95333	-4.8169	-5.1455	-4.99714	-6.86238	-4.80211	-6.61429	-6.37042	-6.24067	-7.49375	-6.71875	-6.80833
	-9.47	-7.39235	-4.48962	-7.26	-6.7085	-5.18167	-6.29958	-5.3465	-5.662	-5.41077	-6.76227	-7.61958	-5.78917	-4.27667	-6.10852	-6.3925	-7.4245	-6.5775	-3.79333	-4.5669	-4.7945	-4.69143	-6.45048	-4.49053	-6.06619	-5.94333	-6.116	-7.40875	-6.3325	-6.62
	-8.91667	-6.92706	-4.29	-7.22308	-6.529	-4.89056	-5.83083	-4.893	-5.324	-5.20385	-6.62636	-7.675	-5.36667	-4.02167	-5.87667	-6.111	-7.1185	-6.4625	-3.67733	-4.31069	-4.4275	-4.36	-6.08095	-4.15474	-5.55238	-5.53125	-5.978	-7.31	-5.99125	-6.4
	-8.40889	-6.53	-4.02885	-7.11308	-6.3045	-4.645	-5.43667	-4.537	-4.952	-4.95885	-6.46318	-7.82833	-4.87833	-3.68056	-5.63481	-5.805	-6.784	-6.2675	-3.58267	-4.06103	-4.046	-4.03429	-5.72619	-3.79105	-5.09429	-5.15875	-5.82933	-7.16375	-5.69125	-6.14167
	-7.94333	-6.20353	-3.70731	-6.91385	-6.006	-4.46889	-5.14333	-4.294	-4.561	-4.66154	-6.27455	-8.00375	-4.32417	-3.25411	-5.3863	-5.4775	-6.4285	-5.99125	-3.47333	-3.81517	-3.6595	-3.74286	-5.3719	-3.39474	-4.7081	-4.83542	-5.66133	-6.945	-5.40125	-5.85167
	-7.55111	-5.92706	-3.35077	-6.63462	-5.635	-4.33278	-4.93583	-4.143	-4.1545	-4.31308	-6.05591	-8.11083	-3.735	-2.77506	-5.1263	-5.14	-6.076	-5.66125	-3.32	-3.56241	-3.2635	-3.47429	-5.00095	-2.97789	-4.4	-4.5625	-5.452	-6.62625	-5.115	-5.54333
	-7.19778	-5.67294	-2.98692	-6.28692	-5.225	-4.18111	-4.76167	-4.0155	-3.731	-3.92615	-5.78091	-8.07875	-3.16667	-2.28889	-4.84407	-4.7985	-5.7045	-5.315	-3.11933	-3.29552	-2.858	-3.20571	-4.59571	-2.55474	-4.13952	-4.31417	-5.17733	-6.21125	-4.8375	-5.23333
	-6.84889	-5.43353	-2.61654	-5.90923	-4.786	-3.98111	-4.56042	-3.823	-3.2945	-3.52346	-5.48273	-7.86875	-2.6475	-1.825	-4.53741	-4.447	-5.299	-4.98	-2.88333	-3.02517	-2.4455	-2.90857	-4.13476	-2.13779	-3.90048	-4.06083	-4.81133	-5.70625	-4.57	-4.90833
	-6.47222	-5.18647	-2.22731	-5.51154	-4.317	-3.729	-4.29125	-3.495	-2.8455	-3.115	-5.15955	-7.52231	-2.18	-1.38111	-4.20333	-4.07	-4.8705	-4.66375	-2.626	-2.76517	-2.0346	-2.58714	-3.60524	-1.70679	-3.6481	-3.76542	-4.362	-5.12875	-4.29875	-4.565
	-6.05333	-4.91059	-1.82177	-5.10308	-3.834	-3.42778	-3.9425	-3.0345	-2.3955	-2.70038	-4.81864	-7.00423	-1.73983	-0.965556	-3.83593	-3.668	-4.434	-4.33875	-2.34667	-2.52414	-1.6285	-2.26	-3.00671	-1.25947	-3.35619	-3.40792	-3.846	-4.50125	-4.00125	-4.20667
	-5.60111	-4.57471	-1.41946	-4.69923	-3.346	-3.09611	-3.53292	-2.512	-1.956	-2.27423	-4.46136	-6.40615	-1.30717	-0.571667	-3.44148	-3.251	-4.0185	-3.99375	-2.05133	-2.30759	-1.2433	-1.94966	-2.34705	-0.791053	-3.01381	-2.98917	-3.28467	-3.84625	-3.665	-3.82833
	-5.11444	-4.17294	-1.04423	-4.30769	-2.847	-2.74278	-3.10125	-2.009	-1.5508	-1.83385	-4.09364	-5.76923	-0.877417	-0.205556	-3.03444	-2.8215	-3.6455	-3.64375	-1.75133	-2.10817	-0.8797	-1.65286	-1.65095	-0.307368	-2.61571	-2.5225	-2.70133	-3.18125	-3.29625	-3.443
	-4.58667	-3.72	-0.700385	-3.90231	-2.339	-2.3615	-2.69625	-1.6075	-1.20215	-1.39304	-3.70591	-5.115	-0.470833	0.134444	-2.6337	-2.38805	-3.311	-3.3025	-1.45313	-1.9193	-0.53865	-1.36143	-0.95381	0.150263	-2.16	-2.03792	-2.10667	-2.52375	-2.91125	-3.06167
	-4.02556	-3.22882	-0.386538	-3.49538	-1.842	-1.95167	-2.3525	-1.3335	-0.9093	-0.979231	-3.28982	-4.45192	-0.0983333	0.442222	-2.25444	-1.9649	-3.006	-2.98875	-1.16067	-1.72969	-0.2203	-1.06714	-0.300762	0.527053	-1.66714	-1.56671	-1.504	-1.90125	-2.525	-2.69667
	-3.44444	-2.71706	-0.0957692	-3.12308	-1.3775	-1.51444	-2.07458	-1.15995	-0.64955	-0.623231	-2.83723	-3.79462	0.226667	0.701111	-1.9037	-1.58495	-2.712	-2.71	-0.876	-1.52586	0.0805	-0.763714	0.277619	0.801211	-1.15714	-1.12792	-0.8954	-1.34	-2.1425	-2.355
	-2.85111	-2.20235	0.189615	-2.80538	-0.9608	-1.07572	-1.85042	-1.03933	-0.403965	-0.340038	-2.35591	-3.17077	0.5175	0.898333	-1.57507	-1.2694	-2.4305	-2.45125	-0.602	-1.30414	0.3666	-0.469986	0.75381	0.977895	-0.658667	-0.730375	-0.207857	-0.8375	-1.78	-2.05083
	-2.23111	-1.69059	0.486538	-2.51154	-0.59185	-0.661167	-1.65667	-0.92114	-0.1723	-0.114115	-1.85264	-2.60462	0.77725	1.04389	-1.25915	-1.0165	-2.16852	-2.21625	-0.3354	-1.05934	0.6316	-0.202857	1.12271	1.088	-0.198571	-0.381583	0.334	-0.36625	-1.4525	-1.775
	-1.61333	-1.18929	0.778846	-2.22231	-0.26938	-0.281667	-1.47542	-0.7874	0.04475	0.0706538	-1.35227	-2.11808	0.989167	1.15667	-0.940815	-0.8145	-1.9475	-2.00125	-0.0918667	-0.811379	0.86105	0.0371429	1.37943	1.15737	0.216067	-0.0799333	0.803786	0.10535	-1.16625	-1.50167
	-1.04111	-0.706294	1.04154	-1.96385	0.004	0.06	-1.29958	-0.651	0.2474	0.228192	-0.889545	-1.72423	1.12417	1.25706	-0.62567	-0.637	-1.764	-1.8075	0.114667	-0.592621	1.04	0.25	1.5411	1.20895	0.577952	0.162375	1.19143	0.572875	-0.89875	-1.21667
	-0.5	-0.250706	1.25692	-1.73438	0.218	0.336111	-1.13308	-0.5245	0.440805	0.368885	-0.490909	-1.41869	1.17408	1.33544	-0.337778	-0.47	-1.58215	-1.62375	0.271333	-0.428276	1.17785	0.43	1.63071	1.24344	0.882857	0.35585	1.49084	1.00212	-0.618613	-0.923333
	-0.00222222	0.178153	1.429	-1.51169	0.3555	0.516111	-0.99125	-0.415	0.6275	0.498192	-0.164545	-1.18192	1.16442	1.39044	-0.105074	-0.315	-1.395	-1.4469	0.3826	-0.327586	1.3105	0.562857	1.67905	1.25489	1.13342	0.523208	1.70143	1.36875	-0.315	-0.633333
	0.305	0.571471	1.56292	-1.29908	0.39955	0.597222	-0.8792	-0.3123	0.79485	0.6165	0.0859091	-0.986108	1.1199	1.41867	0.063	-0.18	-1.221	-1.28125	0.4646	-0.274828	1.4304	0.64	1.69314	1.2516	1.33381	0.670958	1.83857	1.67	-0.003875	-0.36
	0.836667	0.925294	1.655	-1.12308	0.3795	0.596111	-0.797312	-0.204	0.927	0.717577	0.270909	-0.816923	1.06758	1.42944	0.0911538	-0.0785	-1.06576	-1.13	0.5438	-0.249655	1.5485	0.665714	1.66295	1.24653	1.48143	0.812083	1.91143	1.915	0.276	-0.108333
	1.2	1.23412	1.70038	-0.99	0.327	0.538722	-0.731917	-0.0865	1.0095	0.798115	0.394091	-0.660577	1.00158	1.43222	0.155269	0.016	-0.9156	-0.9775	0.605733	-0.248966	1.6707	0.665714	1.58629	1.24774	1.5779	0.950167	1.94571	2.14	0.50625	0.14
	1.43222	1.49176	1.70923	-0.873846	0.27165	0.453333	-0.663042	0.0395	1.0515	0.8605	0.479091	-0.491923	0.935417	1.43611	0.209077	0.1125	-0.748	-0.81625	0.645867	-0.258966	1.7855	0.675714	1.48681	1.25974	1.63238	1.08725	1.96643	2.36125	0.708375	0.393333
	1.4927	1.69959	1.68	-0.770077	0.2415	0.365722	-0.579292	0.168335	1.062	0.923077	0.558636	-0.276808	0.881667	1.44	0.260769	0.2175	-0.5725	-0.65	0.648667	-0.247931	1.8707	0.7	1.3981	1.30584	1.66476	1.21696	1.95143	2.46125	0.88625	0.64
	1.72889	1.87235	1.55307	-0.671385	0.2595	0.321556	-0.484167	0.28405	1.05	1.00535	0.664091	0.0128	0.884545	1.44309	0.321923	0.3405	-0.3783	-0.497875	0.641733	-0.190345	1.9105	0.731429	1.35905	1.40305	1.70286	1.33125	1.965	2.59125	1.09	0.866667
	1.88778	2.05471	1.44135	-0.582385	0.348	0.349	-0.39375	0.3692	1.0335	1.09512	0.816364	0.380038	0.931818	1.45722	0.408423	0.4935	-0.14	-0.37125	0.671429	-0.0948276	1.88321	0.764286	1.2195	1.55105	1.76714	1.43875	2.01571	2.7625	1.39571	1.07667
	2.02233	2.22412	1.31463	-0.487846	0.509875	0.470222	-0.329138	0.3872	1.027	1.2248	1.03045	0.823077	1.116	1.49889	0.535769	0.68905	0.1519	-0.25425	0.750714	0.0337931	1.89947	0.794286	1.3365	1.726	1.87429	1.51174	2.11357	2.955	1.61	1.28333
	2.44375	2.46263	1.24252	-0.364462	0.75275	0.706133	-0.289542	0.3423	1.056	1.3872	1.49381	1.3792	1.38	1.67	0.719308	0.928	0.517474	-0.107625	0.890714	0.185862	1.96895	0.83	1.541	1.91947	2.0381	1.63565	2.25786	3.15625	1.79286	1.48
	2.64375	2.71187	1.24	-0.190769	1.0587	1.04111	-0.258875	0.275	1.1515	1.59196	1.78667	1.96064	1.723	1.83882	0.969615	1.09579	0.953526	0.098625	1.07357	0.367241	2.13105	0.885	1.82255	2.13842	2.25857	1.765	2.46786	3.39	1.96286	1.68115
	2.89	2.98188	1.33909	0.00230769	1.4145	1.46667	-0.205833	0.241	1.3385	1.8388	2.10667	2.58	2.145	2.07294	1.29426	1.28167	1.45105	0.36625	1.29429	0.583448	2.39526	0.981429	2.24547	2.38	2.53	1.91727	2.745	3.69	2.17	1.90167
Max	11.02	9.22941	5.35038	4.15833	7.595	6.87	7.5275	7.077	6.612	6.01038	8.37	9.006	6.73667	5.59833	7.08963	7.1195	7.7445	8.86	4.91467	5.04759	6.9795	6.78857	8.25286	6.27211	8.3	7.32333	6.642	7.37286	8.095	7.495
Min	-11.3	-9.10176	-5.10962	-7.64	-7.477	-6.19167	-7.60375	-7.0655	-6.3915	-5.90615	-7.15955	-8.4925	-7.21417	-4.955	-7.08185	-7.3795	-7.9455	-6.74125	-4.572	-5.44138	-6.5575	-5.61143	-8.61381	-6.17	-8.39857	-7.55542	-6.42733	-7.565	-8.0575	-7.535
	D.B.		M.Ch.		P.T.		A.K.		M.K.		P.G.		E.W.		J.J.		F.J.		A.G.		K.H.		K.M.		A.M.		B.Cz.		E.O.
ROM	22.32	18.3312	10.46	11.7983	15.072	13.0617	15.1313	14.1425	13.0035	11.9165	15.5295	17.4985	13.9508	10.5533	14.1715	14.499	15.69	15.6013	9.48667	10.489	13.537	12.4	16.8667	12.4421	16.6986	14.8788	13.0693	14.9379	16.1525	15.03

## Sheet: Rotation
	P. Rot. 1	P. Rot. 2	P. Rot. 1	P. Rot. 2	P. Rot. 1	P. Rot. 2	P. Rot. 1	P. Rot. 2	P. Rot. 1	P. Rot. 2	P. Rot. 1	P. Rot. 2	P. Rot. 1	P. Rot. 2	P. Rot. 1	P. Rot. 2	P. Rot. 1	P. Rot. 2	P. Rot. 1	P. Rot. 2	P. Rot. 1	P. Rot. 2	P. Rot. 1	P. Rot. 2	P. Rot. 1	P. Rot. 2	P. Rot. 1	P. Rot. 2	P. Rot. 1	P. Rot. 2
	D.B.		M.Ch.		P.T.		A.K.		M.K.		P.G.		E.W.		J.J.		F.J.		A.G.		K.H.		K.M.		A.M.		B.Cz.		E.O.
	13.4	9.91667	6.855	5.26938	8.83154	8.65125	8.59522	7.24591	9.534	10.2367	8.91692	7.80167	10.2136	8.47375	6.00292	7.69421	11	9.18667	9.08357	9.73423	4.86294	4.02	9.456	6.90118	9.97619	8.9115	7.40583	8.264	10.5517	9.46333
	13.6714	10.4473	7.52818	5.98563	9.59846	9.47375	9.10304	7.53727	10.241	10.9592	9.65692	8.56333	11.2036	8.92286	6.38708	8.15	11.47	9.79	9.87	10.3381	5.29667	4.40429	9.988	7.56056	10.4667	9.515	7.81417	8.864	11.2633	10.0183
	13.9429	10.948	8.10591	6.16933	10.3577	10.3563	9.53182	7.89591	10.6236	11.32	10.1273	9.34	11.695	9.48538	6.71708	8.55368	11.67	10.3444	10.6029	10.8673	5.27842	4.65571	10.502	8.08444	10.9033	10.2329	8.10909	9.404	11.8833	10.4783
	14.2286	11.3453	8.61136	6.86267	10.9923	11.2425	10.0405	8.29455	11.2	11.8769	10.8464	10.1817	12.445	10.2592	6.99125	8.86474	11.6475	10.8667	11.2529	11.3312	5.25895	4.75714	10.978	8.62056	11.23	10.8314	8.49455	9.838	12.35	10.8167
	14.3714	11.594	8.92571	7.444	11.3414	12.06	10.5	8.70091	11.6282	12.2931	11.4736	10.512	13.07	10.9054	7.2025	9.03158	11.3275	11.2067	11.6943	11.8038	5.09737	4.7	11.377	9.11	11.4267	11.341	8.76636	10.176	12.5143	10.975
	14.5714	11.6107	9.01421	7.852	11.5686	12.775	10.9386	9.05636	11.8909	12.5692	11.9745	11.19	13.55	11.2992	7.35042	9.02474	10.9337	11.2767	11.9307	12.0538	4.7175	4.52	11.687	9.485	11.3514	11.7052	8.94364	10.406	12.5	11.0183
	14.6	11.43	9.32737	8.11	11.7114	13.325	11.2114	9.33682	12.0036	12.6954	12.175	11.1975	13.83	11.4738	7.44042	8.90842	10.5713	10.9811	11.9836	12.1746	4.385	4.27	11.8367	9.76389	11.3	11.881	8.95	10.486	12.2714	10.9583
	14.4429	11.1007	9.55526	8.248	11.8093	13.6625	11.4227	9.52727	12.0045	12.7115	12.3273	11.42	13.97	11.3892	7.48042	8.74158	10.3225	10.4756	11.8779	12.1408	4.0015	3.97329	12.0562	9.97222	11.1058	11.8595	9.09917	10.458	11.9	10.8067
	14.0857	10.5833	9.73737	8.302	11.8729	13.7875	11.4382	9.585	11.8718	12.5838	12.1809	11.295	13.89	11.1	7.47792	8.55263	10.0738	9.87556	11.8613	12.0012	3.6005	3.65714	12.22	10.1172	10.9263	11.6357	9.11231	10.7367	11.4014	10.5717
	13.6429	9.97067	9.84789	8.254	11.8979	13.725	11.2223	9.40955	11.6409	12.3423	11.8382	11.7383	13.61	10.6515	7.4375	8.33684	9.77875	9.33333	11.506	11.7623	3.238	3.34	12.2952	10.1661	10.6908	11.2857	8.80923	10.4267	10.7843	10.1683
	13.5312	9.26533	9.89	8.09	11.8336	13.525	10.7545	8.96045	11.2673	11.9492	11.3418	10.965	13.02	10.1077	7.32333	8.05053	9.3775	8.88556	11.0153	11.4023	2.93745	3.04	12.2186	10.1322	10.4075	10.8114	8.75667	10.3086	10.0743	9.65
	13.0575	8.49933	9.82368	8.11313	11.6986	13.2375	9.99409	8.2	10.7327	11.3969	10.6845	10.0917	12.25	9.44462	7.08917	7.68737	8.925	8.50444	10.44	10.9142	2.7226	2.78714	11.9767	9.98444	10.0633	10.221	8.18667	9.70571	9.35143	9.01833
	12.5563	7.714	9.737	7.70812	11.4357	12.755	8.96991	7.13182	10.06	10.6892	9.85583	8.53	11.55	8.72615	6.72333	7.28579	8.5075	8.1	9.794	10.3841	2.5685	2.58714	11.589	9.70611	9.65625	9.5	7.512	8.98714	8.7	8.41667
	11.5486	7.012	9.455	7.29563	11.0014	12.15	7.73364	5.76818	9.28273	9.87	8.90583	8.36667	10.5491	7.95308	6.25875	6.89526	8.1025	7.68111	9.11467	9.78481	2.4126	2.44143	11.0881	9.32944	9.17167	8.68857	6.88687	8.23143	8.10429	7.81333
	11.3825	6.41533	9.1715	6.95812	10.35	11.3825	6.38696	4.20045	8.48091	9.03769	7.92417	7.56333	9.50727	7.2	5.74583	6.51261	7.685	7.34444	8.47267	9.23148	2.25585	2.34143	10.5	8.89278	8.6325	7.83952	6.07875	7.49286	7.58714	7.31167
	10.7975	6.44706	8.95952	6.80187	9.52929	10.4937	4.86304	2.50773	7.65455	8.21538	6.98917	6.83333	8.49182	6.46385	5.23083	6.13579	7.28125	7.559	7.92133	8.69852	2.1335	2.29714	9.86905	8.45667	8.10167	7.01619	5.28313	6.75857	7.16286	6.84667
	10.5411	6.36556	8.79333	6.88875	8.64571	9.5525	3.50208	0.788182	6.87909	7.47462	6.53692	6.22	7.55091	6.32133	4.78125	5.79384	6.9725	7.93273	7.54733	8.20667	2.123	2.32286	9.25333	8.09944	7.66208	6.28333	4.57437	6.13429	6.81857	6.46167
	10.0367	6.14333	8.7	7.24688	7.80429	8.57125	2.25856	-0.815909	6.16545	6.80154	5.86462	5.71333	6.75	5.71933	4.45917	5.52179	6.75375	7.86909	7.35867	7.77963	2.2925	2.44571	8.72	7.84333	7.3975	5.68143	4.03062	5.9825	6.52429	6.17167
	9.66444	6.05889	8.76143	7.85	7.01143	7.6875	1.12592	-2.12909	5.56182	6.22692	5.36462	5.31667	6.17182	5.29067	4.32583	5.357	6.57625	8.22917	7.322	7.56393	2.60675	2.66	8.33762	7.71056	7.30208	5.26952	3.71563	5.77125	6.23571	5.99667
	9.44111	6.08278	8.9681	8.21929	6.375	6.93875	0.3612	-2.98818	5.10909	5.77077	5.07462	5.01833	5.86273	5.30375	4.41583	5.28626	6.3875	8.2125	7.422	7.36759	2.99955	2.93343	8.10667	7.69556	7.37792	5.07524	3.64806	5.8375	5.97	5.92833
	9.09375	6.16722	9.197	8.91286	5.89643	6.3125	0.03	-3.3125	4.82636	5.47154	4.99615	4.84	5.82636	5.16937	4.71708	5.28579	6.18	8.19	7.64	7.27483	3.40275	3.20419	8.05667	7.70667	7.5825	5.09857	3.79137	6.14	5.78857	5.91667
	9.18625	6.30778	9.37368	9.465	5.53929	5.77	0.15412	-3.09	5.13	5.66357	5.09846	4.90333	6.02182	5.1325	5.15792	5.332	5.92875	8.17167	7.93933	7.29793	3.7515	3.43243	8.14238	7.66056	7.89792	5.30762	4.08625	6.6	5.75571	5.92
	9.325	6.47722	9.71842	9.805	5.28143	5.34375	0.7014	-2.35682	5.13917	5.68429	5.34231	5.23167	6.35273	5.1325	5.65833	5.45737	5.65125	8.08167	8.25333	7.41069	4.032	3.61857	8.2881	7.485	8.28042	5.63238	4.4625	7.0825	5.83714	5.935
	9.48875	6.65167	10.0016	9.89143	5.13143	5.12375	1.6052	-1.19591	5.24167	5.8	5.70923	5.785	6.72364	5.1625	6.14	5.62158	5.34125	7.96667	8.51333	7.56862	4.242	3.77857	8.36952	7.19333	8.665	6.05667	4.84813	7.5175	5.91429	5.95333
	8.97143	6.77944	10.2005	9.73571	5.07643	5.14375	2.73472	0.255455	5.39583	5.95143	6.17923	6.43667	7.05273	5.20125	6.53625	5.80053	4.99625	7.77417	8.652	7.70621	4.3655	3.93429	8.35048	6.82	8.97083	6.53857	5.19063	7.82625	5.88429	5.95333
	8.80143	6.82944	10.3585	9.345	5.02143	5.33625	3.92972	1.77205	5.54667	6.08143	6.69	7.02333	7.30273	5.36353	6.77333	5.91474	4.57125	7.5375	8.628	7.79552	4.391	4.08	8.12857	6.37056	9.15042	7.03286	5.44437	8.01	5.73857	5.89167
	8.52857	6.78889	10.288	8.74714	4.87429	5.55875	5.0392	3.12473	5.63917	6.145	7.12769	7.425	7.43455	5.30294	6.80583	5.90526	4.05	7.62538	8.44067	7.79172	4.3195	4.20857	7.73857	5.78333	9.14333	7.46095	5.59375	8.03375	5.55	5.74833
	8.47625	6.63111	10.0705	8.01929	4.60286	5.7075	5.9168	4.15818	5.62583	6.10929	7.36462	7.53333	7.44	5.14647	6.63958	5.76485	3.40625	7.24385	8.11333	7.68034	4.1705	4.30714	7.13857	5.20263	8.92583	7.75571	5.64187	7.90125	5.36714	5.51667
	7.81625	6.31667	9.92	7.84187	4.19214	5.71875	6.486	4.79364	5.44417	5.92357	7.28923	7.30167	7.25	5.16233	6.32167	5.46842	2.705	6.77923	7.662	7.44793	3.991	4.34857	6.37	4.33421	8.49708	7.87714	5.56375	7.54	5.18571	5.20333
	6.9575	5.83944	9.465	7.1325	3.66071	5.57375	6.7036	5.05682	5.04167	5.52857	6.86615	6.74333	6.79545	4.78111	5.91125	5.05158	2.04125	6.23315	7.05933	7.09379	3.8285	4.32429	5.48952	3.40737	7.89292	7.78429	5.37125	6.9925	4.95429	4.80833
	5.96	5.20333	8.815	7.03	3.00329	5.275	6.6008	5.02864	4.41917	4.915	6.11385	5.85333	6.12636	4.29611	5.42792	4.55842	1.67143	5.58385	6.306	6.63448	3.6975	4.24714	4.57476	2.45684	7.15833	7.49	5.06375	6.3125	4.61143	4.33667
	4.865	4.45444	8.14045	6.41222	2.20593	4.80375	6.1928	4.75045	3.60417	4.10714	5.10692	4.67667	5.30182	3.75444	4.86375	4.00105	1.09857	4.87562	5.456	6.06862	3.5585	4.14286	3.67667	1.51263	6.34083	7.00476	4.6425	5.55625	4.14714	3.80833
	3.72625	3.61389	7.47364	5.88611	1.29357	4.13625	5.5312	4.23782	2.66	3.16929	3.93077	3.37	4.37364	3.2135	4.21875	3.41053	0.45	4.17	4.58867	5.37621	3.343	4.04143	2.81271	0.617579	5.46292	6.34762	4.09875	4.76625	3.57857	3.25067
	2.55	2.70333	6.83955	5.43611	0.322857	3.26625	4.65032	3.47591	1.65333	2.17071	2.65223	2.05333	3.37545	2.68244	3.51167	2.79947	-0.322857	3.50846	3.764	4.53138	3.0155	3.945	1.98095	-0.157895	4.52625	5.53524	3.4325	3.9575	2.95	2.70333
	1.31	1.74444	6.22818	5.03667	-0.655714	2.23	3.6044	2.48318	0.623333	1.14214	1.30231	0.805	2.32182	2.15172	2.77708	2.18421	-1.15857	2.89538	2.97	3.51759	2.5865	3.84014	1.17048	-0.835263	3.54167	4.58238	2.64812	3.11125	2.28	2.20167
	-0.03625	0.772778	5.63182	4.62611	-1.62214	1.11575	2.434	1.305	-0.394167	0.107143	-0.09	-0.368333	1.22334	1.6128	2.02945	1.57211	-1.95329	2.28923	2.178	2.35138	2.1145	3.71	0.379048	-1.44642	2.53417	3.52281	1.75938	2.18	1.58286	1.75933
	-1.475	-0.187778	5.035	4.16778	-2.57271	0.007125	1.1868	0.00413636	-1.39475	-0.929071	-1.46923	-1.42833	0.129091	1.05944	1.28583	0.961579	-2.63	1.65077	1.3758	1.10428	1.638	3.54629	-0.386667	-2.02526	1.54106	2.40333	0.795375	1.14625	0.838	1.355
	-2.8925	-1.11611	4.40714	3.65278	-3.495	-1.06	-0.07204	-1.35273	-2.3775	-1.95786	-2.77077	-2.315	-0.887273	0.501056	0.573333	0.351053	-3.22429	0.966154	0.5598	-0.12159	1.16	3.34186	-1.12429	-2.561	0.5895	1.27095	-0.18035	0.01625	0.0357143	0.961833
	-3.72122	-1.99117	3.69182	3.07944	-4.3635	-2.10125	-1.2826	-2.69364	-3.345	-2.97429	-3.92077	-3.035	-1.74727	-0.0505556	-0.0820833	-0.251579	-3.84	0.232308	-0.224667	-1.22345	0.6872	3.08571	-1.82995	-3.03263	-0.325583	0.158381	-1.0975	-1.13875	-0.82	0.528333
	-4.51	-2.80333	2.84818	2.4375	-5.15286	-3.1325	-2.386	-3.95409	-3.90736	-3.60931	-4.87769	-3.60833	-2.43545	-0.571111	-0.656654	-0.827368	-4.48714	-0.559	-1.01333	-2.15931	0.1785	2.77143	-2.51476	-3.44263	-1.24046	-0.911429	-1.90531	-2.2525	-1.69614	0.00666667
	-5.6075	-3.52889	1.88909	1.73383	-5.83571	-4.1125	-3.3488	-5.07273	-4.81364	-4.54538	-5.65615	-4.09	-3	-1.05167	-1.13792	-1.35842	-5.20714	-1.4	-1.74933	-2.96	-0.34435	2.41004	-3.16952	-3.82632	-2.16308	-1.9319	-2.60188	-3.2925	-2.55	-0.638333
	-6.705	-4.17333	0.869545	0.975556	-6.4	-4.9525	-4.1652	-6.00273	-5.71636	-5.45769	-6.27	-4.53333	-3.50182	-1.51278	-1.53342	-1.83737	-5.98714	-2.25615	-2.48333	-3.67941	-0.87945	2.01	-3.78586	-4.19842	-3.08292	-2.88876	-3.21312	-4.24612	-3.36571	-1.44
	-7.77	-4.795	-0.185955	0.173111	-6.855	-5.5925	-4.85686	-6.7215	-6.64636	-6.37308	-6.73	-4.98333	-4.01545	-2.00389	-1.89542	-2.28	-6.74	-3.09154	-2.95214	-4.34897	-1.432	1.54857	-4.35235	-4.54684	-3.98083	-3.77524	-3.77438	-5.1425	-4.17286	-2.33833
	-8.72125	-5.42983	-1.27682	-0.661667	-7.25429	-6.04125	-5.45	-7.21364	-7.61909	-7.31308	-7.06692	-5.47167	-4.58273	-2.58333	-2.265	-2.73263	-7.43	-3.86615	-3.62643	-4.98483	-2.0125	0.99	-4.88762	-4.86947	-4.84125	-4.57762	-4.31187	-6.06125	-5.00286	-3.265
	-9.52125	-6.03722	-2.43273	-1.53111	-7.65786	-6.3725	-5.9576	-7.49909	-7.78875	-7.506	-7.32385	-5.995	-5.22636	-3.29389	-2.66	-3.24842	-8.08857	-4.59385	-4.29293	-5.60483	-2.6245	0.31	-5.39762	-5.16947	-5.64583	-5.30667	-4.84625	-6.9425	-5.87571	-4.15
	-10.1675	-6.63667	-3.58173	-2.43389	-8.12357	-6.705	-6.3944	-7.61773	-8.78375	-8.459	-7.57077	-6.575	-5.95091	-4.14278	-3.08208	-3.84116	-8.81714	-5.27308	-4.94357	-6.22103	-3.25	-0.481429	-5.91429	-5.48	-6.39333	-5.9619	-5.395	-7.60875	-6.78143	-4.97167
	-10.62	-7.22833	-4.645	-3.37278	-8.705	-7.1075	-6.7848	-7.62773	-9.7575	-9.412	-7.86154	-7.145	-6.75636	-5.11611	-3.535	-4.47311	-9.61571	-6.01077	-5.61929	-6.83172	-3.8585	-1.33714	-6.41095	-5.82158	-7.07333	-6.56286	-5.975	-7.82571	-7.72	-5.76667
	-10.9175	-7.85222	-5.61636	-4.33889	-9.34286	-7.57125	-7.1552	-7.59818	-10.7387	-10.386	-8.23308	-7.212	-7.59273	-5.93	-4.04083	-5.11474	-10.1083	-6.265	-6.34429	-7.43517	-4.40705	-2.19486	-6.8981	-6.03889	-7.6875	-7.10952	-6.59125	-8.38571	-8.62857	-6.58
	-11.1175	-8.49833	-6.51364	-5.31833	-9.99643	-8.0575	-7.37	-7.59773	-11.6938	-11.354	-8.47545	-7.4775	-8.45091	-6.41133	-4.61833	-5.75579	-11.05	-7.14371	-7.105	-8.04793	-4.8705	-3	-7.35381	-6.46167	-8.24417	-7.63857	-7.066	-8.89286	-9.46857	-7.39667
	-11.4212	-9.14167	-7.30182	-6.31666	-10.7307	-8.55625	-7.50524	-7.66682	-12.6487	-12.298	-8.99444	-7.5725	-9.26909	-7.20214	-5.26958	-6.38	-11.85	-7.99833	-7.83857	-8.68207	-5.2415	-3.72029	-7.80095	-6.91389	-8.755	-8.17476	-7.68467	-9.105	-10.2243	-8.18
	-11.375	-9.73	-8.00591	-7.30611	-11.4521	-9.1075	-8.01619	-7.82091	-13.5487	-13.189	-9.61222	-7.34333	-10.0918	-7.79583	-5.93375	-6.97158	-12.5	-8.70667	-8.52571	-9.31172	-5.5265	-4.32	-8.22	-7.36944	-9.25083	-8.74762	-8.28133	-9.485	-10.91	-8.935
	-11.4762	-10.265	-8.63409	-8.09235	-12.1757	-9.79125	-8.59	-8.06909	-14.3225	-13.938	-10.2578	-6.705	-10.5578	-8.77917	-6.36391	-7.50263	-12.9	-9.24083	-9.19	-9.93552	-5.7035	-4.75429	-8.66952	-7.84667	-9.72167	-9.33619	-8.69357	-9.87	-11.5629	-9.62167
	-11.5675	-10.6911	-8.9219	-8.6175	-12.7843	-10.5625	-9.21	-8.40318	-14.6857	-14.58	-10.8811	-7.32	-11.0167	-9.6975	-6.67227	-7.95368	-13.3	-9.6075	-9.86714	-10.5159	-5.7275	-5.01429	-9.14143	-8.31889	-10.1421	-9.88619	-9.18	-10.1833	-12.0429	-10.1633
	-11.62	-10.9511	-9.2795	-8.43615	-13.2829	-11.3137	-9.66474	-8.81455	-14.8333	-15.07	-11.4189	-8.115	-11.3722	-10.5025	-6.94	-8.29842	-13.6	-9.8425	-10.48	-11.0403	-5.579	-5.12857	-9.61	-8.80778	-10.4629	-10.4014	-9.58214	-10.4583	-12.3571	-10.5133
	-11.6575	-11.0422	-9.669	-8.75417	-13.5979	-11.9875	-10.2295	-9.26455	-15.0167	-15.4	-11.8089	-8.95	-11.6467	-11.1225	-7.09818	-8.49789	-13.9	-9.92417	-10.9357	-11.4721	-5.2995	-5.08571	-10.0467	-9.22056	-10.6475	-10.7967	-9.86071	-10.6517	-12.3857	-10.6817
	-11.65	-10.9656	-9.9825	-9.20083	-13.7643	-12.6037	-10.7089	-9.69636	-15.0167	-15.56	-11.9889	-9.665	-11.8344	-11.56	-7.18182	-8.53789	-14.1	-9.88417	-11.2193	-11.7769	-4.941	-4.90714	-10.4271	-9.57056	-10.69	-11.0814	-9.97214	-10.7383	-12.2571	-10.6183
	-11.6262	-10.7689	-10.271	-9.505	-13.8357	-13.125	-11.0932	-10.0718	-14.95	-15.61	-11.8925	-10.21	-11.9667	-11.7592	-7.07095	-8.46895	-14.1	-9.7125	-11.3479	-11.9614	-4.5495	-4.62857	-10.7657	-9.84167	-10.6146	-11.209	-9.95071	-10.785	-11.9857	-10.46
	-11.5912	-10.4683	-10.5022	-9.6775	-13.8436	-13.5125	-11.2968	-10.33	-14.8	-15.52	-11.8733	-10.36	-12.0778	-11.7192	-7.04667	-8.32368	-14.3667	-9.40833	-11.3429	-11.9907	-4.138	-4.30143	-11.059	-10.055	-10.5096	-11.2	-9.81357	-10.755	-11.6943	-10.17
	-11.5713	-10.0422	-10.6765	-9.7475	-13.8193	-13.725	-11.3358	-10.4218	-14.5167	-15.26	-11.6089	-10.13	-12.1333	-11.4375	-6.96571	-8.14211	-14.2333	-8.99333	-11.1436	-11.889	-3.73011	-3.96143	-11.299	-10.2333	-10.3562	-11.0414	-9.56429	-10.5433	-11.3	-9.76333
	-11.3963	-9.51111	-10.626	-9.7175	-13.7436	-13.6875	-11.1474	-10.2932	-14.1167	-15.1364	-11.353	-9.57	-12.0556	-10.9992	-6.82095	-7.93	-14.1	-8.49833	-10.7979	-11.69	-3.3625	-3.63571	-11.4695	-10.3111	-10.1667	-10.7471	-9.23714	-10.5229	-10.8943	-9.24333
	-11.1563	-8.90611	-10.6943	-9.65538	-13.5814	-13.4875	-10.7595	-9.92591	-13.5167	-14.4545	-10.7973	-9.32333	-11.7456	-10.435	-6.61143	-7.66421	-13.925	-8.00667	-10.3336	-11.3507	-3.0565	-3.31429	-11.5005	-10.2656	-9.88167	-10.3224	-9.02467	-10.04	-10.4186	-8.67667
	-10.8638	-8.25611	-10.4657	-9.47071	-13.32	-13.1	-10.0275	-9.26	-12.7733	-13.5945	-10.0745	-8.57333	-11.2667	-9.93385	-6.34857	-7.36947	-13.925	-7.53833	-9.78	-10.9103	-2.824	-2.99857	-11.3867	-10.1194	-9.4975	-9.76381	-8.51933	-9.47	-9.87857	-8.115
	-10.5113	-7.62611	-10.1714	-9.12357	-13.0064	-12.525	-9.20619	-8.30545	-12.95	-12.825	-9.24636	-8.02333	-10.68	-9.19077	-6.01476	-7.02737	-13.64	-7.1025	-9.17571	-10.3479	-2.6483	-2.72857	-11.1129	-9.87389	-9.02167	-9.10714	-7.93133	-9.25375	-9.27714	-7.55333
	-10.1262	-7.04056	-9.88143	-8.812	-12.5514	-11.795	-7.93286	-7.05136	-11.962	-11.835	-8.2075	-7.79	-9.97556	-8.63286	-5.60238	-6.64789	-13.38	-6.73583	-8.54286	-9.71069	-2.50815	-2.54571	-10.6905	-9.51444	-8.49792	-8.37095	-7.26333	-8.5775	-8.71429	-6.985
	-9.7075	-6.51667	-9.76955	-8.40933	-12.0457	-10.9125	-6.665	-5.52682	-10.978	-10.855	-7.38917	-7.74833	-9.30636	-7.924	-5.25091	-6.24737	-13.18	-6.47167	-8.096	-9.02966	-2.42386	-2.47	-10.1552	-9.11056	-7.94875	-7.58905	-6.52067	-7.90625	-8.15714	-6.4
	-9.32625	-6.05111	-9.57955	-8.10067	-11.4843	-9.9925	-5.226	-3.815	-10.4208	-10.2421	-6.705	-6.96167	-8.36091	-7.50875	-4.74455	-5.81421	-12.96	-6.3025	-7.53733	-8.34862	-2.4335	-2.48714	-9.56571	-8.70778	-7.42625	-6.82143	-5.79267	-7.225	-7.67571	-5.87333
	-9.03375	-5.68944	-9.50182	-8	-10.9864	-9.07625	-3.6548	-2.04455	-9.61417	-9.40143	-6.1825	-6.22167	-7.39818	-7.08235	-4.31091	-5.40842	-12.684	-6.61154	-7.15067	-7.73103	-2.5785	-2.57857	-8.95667	-8.49368	-7.01083	-6.14095	-5.15867	-6.6125	-7.25429	-5.47667
	-8.85125	-5.46167	-9.26	-8.16667	-10.535	-8.21625	-2.2332	-0.384091	-9.04083	-8.77643	-5.82083	-5.56333	-6.51636	-6.87167	-4.02909	-5.07474	-12.364	-6.61385	-6.95867	-7.22828	-2.854	-2.75	-8.41381	-8.26789	-6.76958	-5.6219	-4.70267	-6.1575	-6.89286	-5.25667
	-8.76375	-5.35389	-9.4225	-8.61333	-10.1457	-7.45625	-1.07924	0.992273	-8.72833	-8.40571	-5.59833	-5.02	-5.81727	-6.41778	-3.94364	-4.85211	-12.1333	-6.68308	-6.946	-6.84931	-3.2365	-3.00714	-8.02667	-8.16421	-6.72292	-5.31714	-4.2262	-5.94625	-6.58714	-5.21333
	-8.34857	-5.34333	-9.74	-8.76917	-9.78286	-6.81375	-0.279	1.93727	-8.61167	-8.24214	-5.51	-4.62	-5.39818	-6.13111	-4.07682	-4.75053	-11.7083	-6.79615	-7.09	-6.61483	-3.64625	-3.32143	-7.81714	-8.15737	-6.85125	-5.24857	-4.1602	-5.9775	-6.37286	-5.29333
	-8.56125	-5.4	-10.0126	-9.72077	-9.48857	-6.27	0.12752	2.34318	-8.67	-8.265	-5.72692	-4.39667	-5.28636	-5.99778	-4.5087	-4.75421	-11.2183	-6.89538	-7.35467	-6.52414	-4.03525	-3.65286	-7.7819	-8.17	-7.12792	-5.39143	-4.26933	-6.21375	-6.30857	-5.405
	-8.5875	-5.50556	-10.4442	-10.1417	-9.22929	-5.81875	0.1036	2.18909	-8.805	-8.38	-5.76	-4.40833	-5.43909	-5.99389	-4.96304	-4.84726	-10.795	-6.96462	-7.70867	-6.58276	-4.3525	-3.95814	-7.88333	-8.14	-7.49333	-5.66333	-4.51733	-6.6025	-6.39714	-5.49667
	-8.6325	-5.65833	-10.8132	-10.6525	-8.94143	-5.49875	-0.34668	1.54155	-8.98833	-8.55214	-5.89923	-4.61833	-5.76455	-6.06722	-5.48261	-4.98789	-10.33	-6.97231	-8.09933	-6.76069	-4.583	-4.22543	-8.02143	-7.98368	-7.92042	-6.03143	-4.848	-7.06	-6.58714	-5.56667
	-8.87889	-5.81778	-11.0679	-10.9758	-8.64786	-5.36	-1.17	0.485909	-9.15083	-8.71429	-6.13923	-4.94667	-6.16182	-6.17833	-6.09708	-5.14632	-9.91167	-6.93615	-8.44333	-7.00138	-4.7425	-4.46	-8.1281	-7.65211	-8.35167	-6.47238	-5.21333	-7.47	-6.77	-5.61
	-8.80222	-5.95222	-11.2347	-11.0533	-8.29143	-5.395	-2.2384	-0.844545	-9.28083	-8.85643	-6.45923	-5.355	-6.55455	-6.27111	-6.49833	-5.29316	-9.24143	-6.82	-8.666	-7.2069	-4.8345	-4.66571	-8.1581	-7.17579	-8.72083	-6.9581	-5.54667	-7.77125	-6.87143	-5.63167
	-8.61556	-6.01222	-11.2621	-10.83	-7.95	-5.54125	-3.384	-2.27591	-9.355	-8.95643	-6.81462	-5.775	-6.90545	-6.29278	-6.74667	-5.39895	-8.94571	-6.64923	-8.702	-7.32138	-4.861	-4.83286	-8.02381	-6.60053	-8.94583	-7.45095	-5.804	-7.90875	-6.87714	-5.59667
	-8.28778	-5.97944	-11.1684	-10.4215	-7.56214	-5.71625	-4.4528	-3.61818	-9.33667	-8.97571	-7.13308	-6.11	-7.17	-6.22	-6.80208	-5.42053	-8.69875	-6.37462	-8.52533	-7.31759	-4.828	-4.95143	-7.67857	-5.94684	-8.98667	-7.88476	-5.95533	-7.8675	-6.82571	-5.46833
	-7.76333	-5.83333	-10.9068	-9.70385	-7.11714	-5.82	-5.3212	-4.69909	-9.20583	-8.885	-7.32769	-6.23167	-7.28364	-6.03556	-6.66667	-5.32	-8.055	-5.96615	-8.14933	-7.19172	-4.7245	-5.01714	-7.09762	-5.20316	-8.8225	-8.18857	-5.99133	-7.67625	-6.68	-5.22833
	-6.73625	-5.54778	-10.51	-8.89077	-6.54	-5.7575	-5.9004	-5.42818	-8.965	-8.66929	-7.31	-6.04167	-7.17182	-5.74944	-6.37125	-5.05979	-7.32875	-5.44077	-7.58733	-6.93276	-4.562	-5.04429	-6.32286	-4.36474	-8.43833	-8.30095	-5.83067	-7.31875	-6.42857	-4.875
	-5.79375	-5.09389	-9.98211	-8.65437	-5.83786	-5.46625	-6.1444	-5.81227	-8.59	-8.29857	-7.02769	-5.56667	-6.82455	-5.36889	-5.95917	-4.69	-6.615	-4.82692	-6.882	-6.53621	-4.3725	-5.02714	-5.43667	-3.43158	-7.85625	-8.20619	-5.564	-6.87125	-6.02429	-4.43167
	-4.79125	-4.48222	-9.63476	-8.12706	-5.01571	-4.94	-6.0684	-5.89	-8.06833	-7.75929	-6.44077	-4.81167	-6.26909	-4.90333	-5.45833	-4.22316	-5.915	-4.18538	-6.07667	-6.02379	-4.168	-4.96714	-4.48067	-2.44053	-7.12542	-7.90048	-5.17267	-6.29	-5.50143	-3.93667
	-3.7575	-3.73111	-8.98	-7.645	-4.10421	-4.18125	-5.6928	-5.69864	-7.385	-7.04571	-5.56231	-3.80833	-5.52182	-4.37167	-4.82087	-3.68158	-5.2225	-3.57692	-5.246	-5.41655	-3.9435	-4.84714	-3.5159	-1.46379	-6.2825	-7.4	-4.65133	-5.64625	-4.88143	-3.41833
	-2.7025	-2.87889	-8.26591	-7.01889	-3.15929	-3.24	-5.0736	-5.25509	-6.565	-6.19	-4.44	-2.64333	-4.62818	-3.81167	-4.18696	-3.08011	-4.52725	-3.01462	-4.43133	-4.69828	-3.6725	-4.68429	-2.5459	-0.594684	-5.36958	-6.7319	-4.01133	-4.9325	-4.2	-2.89167
	-1.59525	-1.95717	-7.57273	-6.46111	-2.23286	-2.16375	-4.26	-4.57091	-5.6525	-5.24357	-3.14769	-1.39667	-3.62909	-3.22622	-3.50826	-2.46379	-3.83375	-2.48462	-3.63867	-3.82241	-3.336	-4.47286	-1.5881	0.127737	-4.40542	-5.91238	-3.25867	-4.14375	-3.49429	-2.372
	-0.394625	-0.986111	-6.88591	-6.00444	-1.34429	-1.0225	-3.2936	-3.65409	-4.71583	-4.28	-1.75538	-0.1515	-2.56864	-2.63567	-2.80948	-1.86789	-3.11875	-1.95308	-2.84467	-2.76714	-2.94705	-4.23714	-0.649048	0.747105	-3.39542	-4.97095	-1.97214	-3.26575	-2.77857	-1.88333
	0.91375	0.0277778	-6.19227	-5.60167	-0.465714	0.12375	-2.21114	-2.54532	-3.79167	-3.34143	-0.319231	1.019	-1.49482	-2.05833	-2.10391	-1.30789	-2.3725	-1.40308	-2.03733	-1.56403	-2.53	-3.97	0.23619	1.31426	-2.36617	-3.95095	-1.04757	-2.29875	-2.05	-1.435
	2.24625	1.06278	-5.50591	-5.18611	0.435714	1.25588	-1.0524	-1.31127	-2.88667	-2.43571	1.11185	2.057	-0.450909	-1.49017	-1.40235	-0.774211	-1.59625	-0.826154	-1.23033	-0.31569	-2.0945	-3.67143	1.04905	1.84632	-1.33762	-2.88286	-0.0975	-1.23625	-1.29143	-1.01717
	3.50125	2.07	-4.80045	-4.725	1.37357	2.37	0.1324	-0.0136364	-2	-1.55429	2.45385	2.96167	0.504636	-0.919833	-0.725652	-0.251579	-0.79875	-0.21	-0.428	0.856586	-1.646	-3.34429	1.78519	2.34737	-0.339646	-1.79238	0.828571	-0.11125	-0.471429	-0.596
	3.715	3.00167	-4.0425	-4.20389	2.30543	3.43375	1.2848	1.29955	-1.11167	-0.665714	3.63231	3.76667	1.34455	-0.348889	-0.0933043	0.276316	0.0525	0.46	0.351333	1.88172	-1.1645	-2.98586	2.45333	2.80789	0.614583	-0.708905	1.67571	1.00125	0.424286	-0.128333
	4.86875	3.82333	-3.18545	-3.61861	3.165	4.41625	2.3496	2.56409	-0.2025	0.250714	4.62154	4.505	2.07545	0.21	0.47787	0.786316	0.966625	1.18308	1.136	2.74664	-0.62961	-2.61857	3.07143	3.21579	1.53167	0.341095	2.42743	2.075	1.35157	0.406667
	6.0575	4.54889	-2.23591	-2.97944	3.89007	5.285	3.2988	3.71182	0.735083	1.20293	5.45154	5.175	2.74455	0.746667	0.978217	1.26895	1.94	1.95077	1.95867	3.5	-0.06755	-2.25714	3.6319	3.59158	2.41417	1.33781	2.90185	3.09773	2.24429	1.02167
	7.2725	5.21278	-1.22864	-2.29333	4.48571	6.04625	4.11584	4.68409	1.68808	2.17121	6.13462	5.75333	3.40727	1.27389	1.40565	1.72579	2.9425	2.75469	2.776	4.19079	0.5165	-1.89714	4.13905	3.94842	3.26083	2.27571	3.45308	4.08625	3.06714	1.725
	8.4075	5.83556	-0.202164	-1.54561	4.99786	6.67875	4.8112	5.46245	2.63917	3.13286	6.67692	6.265	4.07818	1.84333	1.77783	2.18053	3.9675	3.58154	3.17143	4.81793	1.12784	-1.53857	4.59714	4.30211	4.06917	3.15681	3.95462	5.09125	3.84286	2.51
	9.41375	6.42611	0.806818	-0.743833	5.47214	7.2175	5.19042	6.03636	3.585	4.07643	7.11	6.75	4.77636	2.49222	2.13043	2.64895	5.01687	4.41531	3.79757	5.37552	1.74635	-1.14571	5.03924	4.65684	4.86875	3.9881	4.44308	6.13375	4.63143	3.34333
	10.3212	6.97167	1.775	0.0783333	5.94357	7.7225	5.73792	6.43909	4.54833	5.02	7.48462	7.25833	5.51545	3.23944	2.48739	3.13526	6.07375	5.24769	4.36929	5.89724	2.3755	-0.708571	5.4981	4.98895	5.66542	4.77238	4.94615	6.8875	5.41143	4.225
	11.11	7.50444	2.88821	0.8975	6.42429	8.24875	6.25292	6.72227	5.54917	5.98143	7.81308	7.805	6.178	4.08778	2.87522	3.64842	7.07375	6.08077	4.90714	6.44759	2.989	-0.251429	5.96667	5.29947	6.42958	5.50857	5.47923	7.63625	6.27429	5.11167
	11.8214	7.99778	3.80053	1.71667	6.90643	8.7775	6.7425	6.90182	6.59167	6.96429	8.12385	8.37	6.98	5.01889	3.31435	4.19421	8.04625	6.90385	5.35923	7.04138	3.52368	0.228571	6.6215	5.58789	7.12375	6.20286	6.04846	8.3125	7.15714	5.98333
	12.2029	8.47059	4.63842	2.51778	7.40643	9.26875	7.24167	7.01364	7.65	7.95214	8.46615	8.99833	7.75778	5.99772	3.82774	4.77211	8.9675	7.71692	6.03308	7.66931	4.04158	0.745714	7.0495	5.90789	7.63739	6.85333	6.64462	8.91625	8.01857	6.80833
	12.5886	9.04765	5.42158	3.27233	7.92571	9.74125	7.7575	7.10227	8.70667	8.94286	8.90231	9.81667	8.54556	7.06059	4.41739	5.36474	9.78875	8.48385	6.80615	8.33207	4.41947	1.28767	7.4695	6.27211	8.13	7.47143	6.82786	9.42375	8.76571	7.56667
	12.91	9.63529	6.15684	3.98667	8.47143	10.2175	8.30625	7.19091	9.73	9.92571	9.44385	10.7383	9.30444	8.07706	5.07652	6.055	10.5512	9.18692	7.62538	9.01069	4.66737	1.83143	7.856	6.67105	8.64045	8.06952	7.46643	9.91625	9.37714	8.25167
	13.4812	10.2365	6.86579	4.68222	9.03929	10.745	8.88458	7.31227	10.6942	10.8736	10.0823	11.645	10.0844	9.06294	5.64167	6.69412	11.1913	9.81769	8.43923	9.68897	4.80263	2.32571	7.98474	7.09474	9.09909	8.66571	8.12214	10.4037	9.84429	8.87833
Max	14.6	11.6107	10.3585	9.89143	11.8979	13.7875	11.4382	9.585	12.0045	12.7115	12.3273	11.7383	13.97	11.4738	7.48042	9.03158	11.67	11.2767	11.9836	12.1746	5.29667	4.75714	12.2952	10.1661	11.4267	11.881	9.11231	10.7367	12.5143	11.0183
Min	-11.6575	-11.0422	-11.2621	-11.0533	-13.8436	-13.725	-11.3358	-10.4218	-15.0167	-15.61	-11.9889	-10.36	-12.1333	-11.7592	-7.18182	-8.53789	-14.3667	-9.92417	-11.3479	-11.9907	-5.7275	-5.12857	-11.5005	-10.3111	-10.69	-11.209	-9.97214	-10.785	-12.3857	-10.6817
	D.B.		M.Ch.		P.T.		A.K.		M.K.		P.G.		E.W.		J.J.		F.J.		A.G.		K.H.		K.M.		A.M.		B.Cz.		E.O.
ROM	26.2575	22.6529	21.6206	20.9448	25.7414	27.5125	22.774	20.0068	27.0212	28.3215	24.3162	22.0983	26.1033	23.233	14.6622	17.5695	26.0367	21.2008	23.3314	24.1653	11.0242	9.88571	23.7957	20.4772	22.1167	23.09	19.0845	21.5217	24.9	21.7

## Sheet: Tilt
	P. Tilt 1	P. Tilt 2	P. Tilt 1	P. Tilt 2	P. Tilt 1	P. Tilt 2	P. Tilt 1	P. Tilt 2	P. Tilt 1	P. Tilt 2	P. Tilt 1	P. Tilt 2	P. Tilt 1	P. Tilt 2	P. Tilt 1	P. Tilt 2	P. Tilt 1	P. Tilt 2	P. Tilt 1	P. Tilt 2	P. Tilt 1	P. Tilt 2	P. Tilt 1	P. Tilt 2	P. Tilt 1	P. Tilt 2	P. Tilt 1	P. Tilt 2	P. Tilt 1	P. Tilt 2
	D.B.		M.Ch.		P.T.		A.K.		M.K.		P.G.		E.W.		J.J.		F.J.		A.G.		K.H.		K.M.		A.M.		B.Cz.		E.O.
	11.9857	12.87	7.07	9.88833	15.34	14.9611	4.62727	6.80286	6.8255	6.945	10.0816	15.18	7.05167	4.834	11.5588	10.9012	9.32615	7.58308	7.52667	4.2936	7.20882	9.18333	12.87	7.35444	6.492	4.62286	13.7833	13.2625	10.9014	10.47
	12.0143	12.905	7.0925	9.95167	15.32	14.9611	4.70364	6.89143	6.702	6.83917	10.0874	15.22	6.885	4.7	11.4882	10.8276	9.29077	7.55846	7.37533	4.20769	7.285	9.23667	12.845	7.42	6.4765	4.63286	13.7154	13.1625	10.8086	10.43
	12.0429	12.94	7.0875	9.99833	15.32	14.9444	4.74091	6.86476	6.516	6.692	10.1053	15.24	6.67667	4.524	11.3929	10.825	9.31769	7.51615	7.23933	4.11077	7.33737	9.28	12.825	7.49579	6.50571	4.69143	13.7	13.075	10.7343	10.4033
	12.0286	12.975	7.1175	10.0867	15.34	14.9167	4.71182	6.74571	6.32	6.5612	10.1485	15.28	6.48333	4.326	11.3124	10.7778	9.43538	7.48692	7.18067	4.04385	7.38421	9.31333	12.785	7.59316	6.56714	4.79929	13.7231	13.0125	10.7286	10.4333
	12.0429	13.035	7.21	10.225	15.38	14.8722	4.714	6.58333	6.176	6.466	10.101	15.32	6.345	4.146	11.25	10.75	9.55154	7.48077	7.22067	4.16731	7.39158	9.36333	12.78	7.66579	6.67286	4.93643	13.8929	12.9875	10.825	10.52
	12.0143	13.115	7.3175	10.3683	15.39	14.7833	4.63889	6.41571	6.1185	6.422	10.1945	15.4	6.3025	4.064	11.2271	10.84	9.53615	7.48	7.29667	4.25692	7.3715	9.41167	12.78	7.67947	6.81286	5.03333	13.9071	12.9875	11.03	10.605
	11.9714	13.125	7.4	10.4767	15.19	14.6444	4.479	6.24238	6.127	6.4032	10.3235	15.38	6.33667	4.114	11.2071	10.87	9.33077	7.43692	7.34067	4.37346	7.277	9.43667	12.7905	7.63	6.94667	5.13	13.9	13	11.2	10.6867
	11.8286	13.045	7.4225	10.5	14.83	14.3222	4.236	6.03714	6.1435	6.36	10.3278	15.22	6.40417	4.218	11.1759	10.8384	8.99231	7.29462	7.29	4.45346	7.135	9.40667	12.7286	7.50421	7.02905	5.33706	13.8214	12.9375	11.2125	10.6983
	11.6429	12.845	7.3925	10.45	14.37	13.8944	3.979	5.78143	6.115	6.2496	10.1917	14.96	6.44667	4.294	11.0724	10.7211	8.64923	7.03231	7.12533	4.42038	6.957	9.30667	12.6333	7.28158	7.01667	5.21588	13.7	12.8	11.1125	10.6217
	11.3971	12.535	7.315	10.3217	13.82	13.3778	3.732	5.47524	6.0105	6.0528	9.94478	14.64	6.41833	4.29	10.9182	10.5432	8.41615	6.67923	6.87867	4.23	6.782	9.16167	12.4952	6.97684	6.89714	5.03765	13.5	12.6375	10.9125	10.385
	11.1429	12.175	7.1975	10.195	13.26	12.8644	3.65778	5.16619	5.8335	5.8032	9.60652	14.28	6.3275	4.198	10.7241	10.3421	8.26538	6.29308	6.594	3.915	6.6395	9.00333	12.3476	6.66421	6.7	5.00938	13.4533	12.4625	10.5962	10.0717
	10.8114	11.81	7.06	10.115	12.79	12.395	3.45333	4.89286	5.6085	5.5576	9.27609	13.9	6.22083	4.05	10.54	10.1832	8.14692	5.94385	6.336	3.6076	6.55	8.87333	12.2095	6.44368	6.4481	4.82688	13.2867	12.3375	10.3325	9.77833
	10.4757	11.4955	6.95	10.0767	12.45	12.0461	3.29333	4.69571	5.384	5.376	9.00043	13.66	6.13333	3.902	10.4229	10.0895	8.04846	5.69077	6.14067	3.34667	6.5055	8.78833	12.0762	6.38737	6.18333	4.67812	13.2133	12.3	10.0325	9.53167
	10.1886	11.243	6.875	10.0583	12.23	11.8494	3.21111	4.58238	5.22	5.3056	8.81739	13.52	6.11	3.84	10.3888	10.0895	8.03462	5.56154	6.054	3.09708	6.5015	8.76833	11.9905	6.52263	5.94857	4.57875	13.24	12.3625	9.8525	9.38
	9.95857	11.064	6.8225	10.0767	12.21	11.8628	3.22778	4.54952	5.162	5.3788	8.74087	13.52	6.18333	3.922	10.4265	10.2189	8.12538	5.54615	6.09933	2.97833	6.5385	8.81167	11.9714	6.80421	5.79333	4.5475	13.32	12.525	9.79125	9.27833
	9.83429	10.9655	6.7525	10.1833	12.33	12.0694	3.32778	4.60476	5.218	5.5948	8.74391	13.64	6.36167	4.114	10.5294	10.4905	8.26692	5.62462	6.282	3.01417	6.637	8.93167	12.0429	7.14842	5.73143	4.58562	13.4867	12.7875	9.87375	9.23667
	9.78143	10.9535	6.68	10.335	12.55	12.3889	3.408	4.76762	5.363	5.9144	8.81957	13.76	6.6175	4.364	10.6853	10.8105	8.38923	5.76385	6.55133	3.19667	6.799	9.11333	12.1714	7.47368	5.74905	4.67875	13.7333	13.1	10.055	9.25833
	9.78571	11.076	6.63	10.49	12.9	12.8006	3.619	5.03286	5.5555	6.2772	8.9513	13.84	6.91583	4.602	10.9012	11.151	8.44923	5.93538	6.85333	3.4372	7.0195	9.33833	12.3381	7.72684	5.80714	4.785	13.9933	13.4	10.2638	9.41667
	9.88143	11.2675	6.6075	10.5767	13.3	13.24	3.843	5.35	5.756	6.6136	9.13217	13.9	7.21	4.786	11.1412	11.4245	8.48154	6.10538	7.15933	3.7988	7.2455	9.58167	12.5048	7.88789	5.87238	4.86688	14.2333	13.7	10.4563	9.69333
	10.0514	11.53	6.585	10.65	13.76	13.7006	3.87364	5.67333	5.9295	6.8676	9.31304	13.98	7.45333	4.92	11.3647	11.62	8.54154	6.24154	7.444	4.12462	7.4435	9.81167	12.6905	7.95789	5.92429	4.83294	14.4733	13.975	10.5875	9.99
	10.26	11.813	6.5325	10.6883	14.12	14.0828	3.895	5.95333	6.0575	7.006	9.45435	14.12	7.62	5.02	11.5471	11.755	8.64615	6.32846	7.67067	4.47692	7.604	9.98833	12.8143	7.96368	5.9681	4.83294	14.6733	14.1625	10.6312	10.2433
	10.4743	12.099	6.48	10.6783	14.39	14.4056	3.91462	6.1719	6.145	7.0248	9.55217	14.28	7.71917	5.096	11.6647	11.9048	8.79692	6.37923	7.78933	4.74615	7.74	10.09	12.8714	7.91789	6.01571	4.81412	14.8	14.325	10.6312	10.3817
	10.6371	12.34	6.4475	10.6433	14.51	14.5667	4.02462	6.3181	6.209	6.9612	9.58739	14.44	7.76583	5.146	11.7059	11.9333	8.97385	6.41923	7.786	4.91	7.8565	10.1117	12.9048	7.82632	6.07619	4.67833	14.9067	14.4	10.5875	10.4033
	10.7286	12.54	6.44	10.6333	14.53	14.6	4.07214	6.40143	6.2625	6.8632	9.55304	14.42	7.78167	5.164	11.7294	11.9524	9.14846	6.48231	7.69133	4.96154	7.97	10.0567	12.8905	7.71789	6.16381	4.69944	14.9467	14.4125	10.57	10.3667
	10.7914	12.655	6.4525	10.6383	14.46	14.5	4.07	6.44048	6.3145	6.7784	9.47696	14.34	7.78833	5.164	11.7294	11.9524	9.28769	6.58923	7.55267	4.82778	8.0795	9.95333	12.881	7.62632	6.2719	4.77333	14.9333	14.3375	10.6088	10.3017
	10.8114	12.689	6.4775	10.6833	14.28	14.2711	3.99143	6.43714	6.3705	6.742	9.36652	14.16	7.80667	5.182	11.7412	11.9476	9.39769	6.74077	7.41667	4.73333	8.1925	9.81833	12.8429	7.58789	6.40238	4.90389	14.8267	14.275	10.7112	10.325
	10.8371	12.628	6.4975	10.7917	14.1	13.9961	3.93643	6.38905	6.4445	6.7796	9.27087	13.96	7.85417	5.23	11.7471	11.9524	9.48077	6.92692	7.3	4.6063	8.3175	9.695	12.8286	7.59737	6.55571	4.93421	14.6933	14.225	10.865	10.4417
	10.9243	12.5345	6.52	10.9133	13.98	13.7344	3.86643	6.28905	6.5415	6.8884	9.18	13.8	7.92167	5.292	11.7588	11.9857	9.55	7.14615	7.21	4.48074	8.46	9.62667	12.819	7.63368	6.7319	5.13105	14.52	14.1625	11.0075	10.61
	11.0143	12.414	6.5625	11.0117	13.92	13.5217	3.78571	6.13619	6.654	7.0516	9.12522	13.64	7.9775	5.35	11.8059	12.0667	9.61	7.38769	7.16533	4.38111	8.596	9.60833	12.8333	7.69579	6.91619	5.33474	14.4	14.2	11.1413	10.8383
	11.1357	12.303	6.6425	11.105	13.92	13.3972	3.695	5.94714	6.7655	7.2336	9.11217	13.62	8.00917	5.428	11.8412	12.1524	9.65462	7.63	7.18067	4.32889	8.711	9.63833	12.8619	7.76842	7.0881	5.53842	14.2867	14.275	11.3038	11.0333
	11.2743	12.1875	6.7075	11.1833	13.98	13.3672	3.60786	5.75095	6.865	7.4024	9.15783	13.62	8.03167	5.55	11.9118	12.2476	9.75214	7.85385	7.26	4.32148	8.784	9.725	12.8857	7.81632	7.23571	5.679	14.2533	14.4	11.4162	11.2333
	11.4529	12.0715	6.6925	11.2917	14.07	13.4522	3.54929	5.58381	6.942	7.5272	9.26478	13.68	8.04417	5.692	11.9882	12.3476	9.77929	8.02846	7.36133	4.35815	8.809	9.85833	12.8952	7.82789	7.34619	5.8355	14.2467	14.55	11.5862	11.35
	11.6457	12.0175	6.595	11.365	14.21	13.5722	3.45533	5.48048	6.993	7.5864	9.41913	13.82	8.0375	5.768	12.0529	12.4238	9.80643	8.13692	7.44867	4.43741	8.779	9.94833	12.8905	7.80632	7.40905	5.9115	14.2933	14.65	11.7	11.4833
	11.8314	12.026	6.475	11.4333	14.36	13.7389	3.53733	5.46762	7.0065	7.5712	9.63783	14.02	7.99833	5.728	12.1176	12.4762	9.85786	8.19385	7.50133	4.55	8.7105	9.99833	12.8429	7.76789	7.4	5.894	14.3733	14.7375	11.775	11.5667
	11.9714	12.129	6.39	11.4333	14.52	13.9056	3.67667	5.54667	6.9735	7.5088	9.86652	14.3	7.92333	5.53	12.1941	12.4762	9.96357	8.22846	7.526	4.67444	8.5955	10.0483	12.7857	7.72526	7.31095	5.786	14.4533	14.8375	11.8625	11.6333
	12.0443	12.269	6.35	11.45	14.68	14.05	3.862	5.70048	6.908	7.4284	10.0857	14.58	7.79583	5.2	12.0938	12.4143	10.0507	8.23923	7.52933	4.77481	8.447	10.0717	12.6905	7.68263	7.14857	5.609	14.54	14.8875	11.9	11.6667
	12.0714	12.4325	6.345	11.4667	14.78	14.2111	4.08133	5.90095	6.832	7.3528	10.303	14.84	7.60417	4.804	12.1313	12.3571	10.1407	8.23615	7.51333	4.81185	8.281	10.0917	12.5952	7.64526	6.95762	5.4025	14.6	14.9125	11.9375	11.65
	12	12.5715	6.36	11.3667	14.88	14.3667	4.31	6.11619	6.7685	7.294	10.5309	15.1	7.34	4.404	12.1875	12.2619	10.2014	8.20308	7.472	4.76111	8.093	10.09	12.5333	7.59421	6.78	5.212	14.5933	14.875	11.9625	11.6167
	11.9243	12.643	6.3775	11.25	14.93	14.5444	4.50933	6.31429	6.7415	7.2396	10.7039	15.36	7.05167	4.044	12.2	12.1571	10.2257	8.14769	7.398	4.62519	7.894	10.05	12.4905	7.49526	6.65952	5.073	14.5267	14.6875	11.9125	11.5333
	11.8029	12.6765	6.345	11.1167	15.02	14.7111	4.65867	6.46476	6.7495	7.1804	10.8139	15.56	6.80167	3.748	12.1875	12.0095	10.2314	8.08385	7.30067	4.42741	7.6685	10	12.4524	7.36158	6.61524	4.87476	14.4333	14.4125	11.8875	11.4167
	11.7271	12.667	6.2225	11.05	15.1	14.8222	4.74733	6.55524	6.786	7.1116	10.8513	15.78	6.62167	3.486	12.0937	11.8333	10.1693	8.02615	7.19	4.20407	7.4525	9.93	12.381	7.22842	6.62667	4.8581	14.3067	14.125	11.775	11.3167
	11.6	12.6485	6.0225	11	15.13	14.9	4.784	6.58	6.841	7.0316	10.7822	15.88	6.54	3.244	11.9875	11.6238	10.15	7.96769	7.07467	3.98963	7.2655	9.83167	12.3238	7.13474	6.67333	4.88952	14.2	13.8375	11.7	11.2
	11.4429	12.587	5.8225	10.9667	15.1	14.9667	4.77733	6.54714	6.894	6.9492	10.6361	15.92	6.56167	3.3	11.875	11.4286	10.1614	7.89692	6.994	3.81889	7.1175	9.72667	12.2714	7.09316	6.72333	4.94429	14.0933	13.6125	11.6125	11.1
	11.2643	12.527	5.715	10.95	15.02	14.9778	4.72	6.46238	6.9335	6.8652	10.47	15.96	6.66333	3.185	11.7688	11.2333	10.1621	7.81385	6.98933	3.74423	7.0085	9.61333	12.3	7.08947	6.76238	4.98762	14	13.3375	11.5	10.9667
	11.0971	12.4555	5.69	10.95	15.04	14.9611	4.61133	6.33571	6.953	6.7892	10.3139	15.9	6.82667	3.12	11.725	10.985	10.1407	7.72231	7.07733	3.715	6.9545	9.53833	12.3524	7.13368	6.77429	4.97905	13.98	13.1625	11.425	10.905
	10.9714	12.412	5.6825	10.9667	15.11	14.9611	4.63714	6.18364	6.9565	6.7176	10.2096	15.9	7.01917	3.0975	11.7187	10.834	10.1221	7.62	7.226	3.8296	6.9475	9.51333	12.4571	7.21211	6.74714	4.89667	13.9733	13.05	11.3	10.7967
	10.9057	12.4045	5.6425	10.9833	15.29	14.9722	4.60231	6.06136	6.957	6.6604	10.1609	15.94	7.1975	3.085	11.7313	10.7395	10.1071	7.51385	7.37267	3.9448	6.9685	9.545	12.5429	7.30474	6.6819	4.74571	13.9867	13.025	11.2463	10.7267
	10.8814	12.43	5.5875	10.9167	15.46	14.9889	4.60083	6.01636	6.9625	6.6244	10.1835	15.9	7.325	3.09	11.7812	10.6925	10.0743	7.40231	7.478	4.0916	7.0055	9.615	12.619	7.39211	6.59905	4.5619	13.98	12.975	11.1575	10.6533
	10.8657	12.47	5.4975	10.8667	15.62	15.0111	4.53333	6.06864	6.964	6.5984	10.2117	15.84	7.39917	3.105	11.8	10.6915	9.99857	7.30385	7.53133	4.2252	7.046	9.71167	12.6762	7.45579	6.53143	4.3981	14.0067	12.95	11.0887	10.6083
	10.8371	12.52	5.4825	10.85	15.7	15.0167	4.54167	6.19409	6.939	6.5704	10.21	15.72	7.415	3.11	11.8063	10.675	9.88429	7.22923	7.52733	4.40708	7.078	9.78167	12.7429	7.49632	6.49667	4.27667	13.9933	12.85	10.9787	10.57
	10.8571	12.575	5.4525	10.8333	15.75	15.0167	4.60667	6.32182	6.8685	6.5164	10.1996	15.48	7.35417	3.31333	11.7375	10.655	9.78214	7.17462	7.44933	4.43708	7.124	9.82333	12.7762	7.52	6.49524	4.20048	13.9667	12.7587	10.8762	10.575
	10.88	12.625	5.385	10.8333	15.75	15.0222	4.68917	6.375	6.741	6.43	10.173	15.36	7.22417	3.28667	11.6563	10.5865	9.71357	7.12308	7.30733	4.37917	7.184	9.82167	12.7857	7.55158	6.52095	4.2565	13.9333	12.6562	10.7825	10.5233
	10.92	12.69	5.315	10.8	15.77	15.0333	4.74	6.33636	6.578	6.3208	10.1652	15.24	7.06083	3.12333	11.5237	10.4855	9.70286	7.06769	7.15933	4.28792	7.2445	9.83333	12.7905	7.62316	6.5681	4.2955	13.9	12.6025	10.735	10.52
	10.9371	12.77	5.28	10.8167	15.77	15.0444	4.7375	6.22	6.4125	6.2196	10.19	15.22	6.90833	2.92667	11.4275	10.365	9.68357	7.02077	7.068	4.2175	7.306	9.84833	12.8381	7.71842	6.63286	4.3905	13.8933	12.5587	10.7675	10.5383
	10.96	12.855	5.3325	10.82	15.74	15.0389	4.76923	6.06864	6.2915	6.1488	10.2548	15.28	6.805	2.78667	11.345	10.3285	9.63929	6.99	7.064	4.22042	7.3375	9.87833	12.8476	7.78947	6.7219	4.5295	13.9133	12.5462	10.9212	10.5917
	11.0071	12.935	5.4675	10.7567	15.6	14.9778	4.80727	5.90091	6.2385	6.116	10.3648	15.42	6.76667	2.76333	11.28	10.3155	9.53714	6.96462	7.12067	4.31417	7.312	9.87667	12.8667	7.81789	6.81619	4.67	13.9133	12.5388	11.1325	10.6083
	11.0357	12.97	5.62	10.6217	15.37	14.8222	4.65091	5.72909	6.2355	6.0944	10.46	15.48	6.79	2.87333	11.1875	10.344	9.38714	6.92077	7.168	4.4475	7.221	9.85167	12.8762	7.79158	6.89095	4.766	13.9067	12.555	11.2737	10.655
	11.0643	12.88	5.7125	10.375	15.01	14.5333	4.43909	5.54	6.2255	6.0504	10.4835	15.36	6.8325	2.9025	11.0737	10.353	9.22429	6.82692	7.14733	4.52958	7.0725	9.75667	12.8524	7.68789	6.90143	4.7705	13.8067	12.5413	11.275	10.63
	11.0371	12.69	5.7375	10.08	14.54	14.0778	4.16545	5.32	6.147	5.9504	10.4022	15.158	6.845	2.9225	10.9431	10.306	9.03429	6.65462	7.03067	4.47583	6.895	9.61	12.7381	7.47684	6.82524	4.671	13.6667	12.455	11.1125	10.5017
	10.8886	12.4255	5.7	9.77167	13.95	13.5556	3.86091	5.06182	5.978	5.7888	10.1943	14.87	6.7975	2.9775	10.7813	10.2115	8.84	6.40538	6.832	4.25667	6.737	9.445	12.6143	7.18895	6.66667	4.484	13.5	12.3562	10.82	10.27
	10.7071	12.1	5.6175	9.49	13.38	13.0322	3.55727	4.77682	5.7415	5.5808	9.90043	14.55	6.68333	2.9425	10.6006	10.0955	8.66	6.11462	6.59	3.91958	6.6235	9.27833	12.4619	6.89632	6.44857	4.249	13.3267	12.2438	10.4925	9.99833
	10.4814	11.7585	5.51	9.28333	12.8	12.5472	3.30273	4.49318	5.493	5.3688	9.5987	14.24	6.5425	2.855	10.425	9.9695	8.57357	5.84308	6.35933	3.53125	6.5555	9.17333	12.3333	6.67421	6.1981	4.0085	13.2067	12.1837	10.1237	9.72
	10.2857	11.453	5.42	9.185	12.38	12.2283	3.14	4.25182	5.2945	5.2112	9.3313	14	6.42917	2.79	10.2862	9.872	8.6	5.65923	6.19667	3.18708	6.532	9.13333	12.2048	6.56947	5.94667	3.8105	13.1267	12.1888	9.8075	9.48667
	10.1357	11.2085	5.3725	9.13833	12.1	12.0922	3.07636	4.09636	5.188	5.148	9.12696	13.84	6.39917	2.855	10.2031	9.861	8.69214	5.57308	6.14267	2.93917	6.553	9.15833	12.1476	6.64	5.73	3.7035	13.1133	12.2838	9.62	9.37333
	10.0943	11.024	5.3475	9.14167	12.03	12.1494	3.10273	4.04955	5.1965	5.2064	9.01174	13.8	6.475	3.0875	10.2006	9.9335	8.78786	5.56923	6.222	2.82833	6.63	9.245	12.1476	6.86526	5.58619	3.711	13.1733	12.445	9.58375	9.35667
	10.0786	10.9745	5.315	9.16833	12.15	12.3556	3.21091	4.12364	5.306	5.3844	8.97826	13.84	6.6525	3.45	10.2912	10.121	8.86143	5.61923	6.41467	2.87125	6.751	9.40333	12.2238	7.18579	5.53333	3.825	13.3133	12.675	9.6875	9.35667
	10.0957	11.009	5.2675	9.18333	12.39	12.6794	3.38636	4.30182	5.4835	5.648	9.01826	13.92	6.91333	3.44	10.4831	10.396	8.92429	5.70385	6.68533	3.0788	6.9055	9.575	12.3762	7.52053	5.56095	4.001	13.5067	12.925	9.87	9.41667
	10.1771	11.171	5.2375	9.21167	12.76	13.0789	3.61	4.55136	5.6865	5.952	9.12478	14.04	7.225	3.906	10.7331	10.6995	9.00857	5.81231	7	3.36154	7.0735	9.80167	12.5429	7.80368	5.63	4.1625	13.7	13.225	10.0512	9.53333
	10.33	11.413	5.2125	9.23167	13.14	13.4778	3.6775	4.83364	5.8855	6.2344	9.27217	14.2	7.54333	4.338	11	11	9.10286	5.93538	7.31867	3.72654	7.244	9.98167	12.6857	8.00526	5.70714	4.266	13.9267	13.4625	10.2037	9.69
	10.5243	11.684	5.1925	9.25	13.49	13.9	3.92917	5.10955	6.055	6.4528	9.42435	14.4	7.82833	4.694	11.3706	11.2545	9.2	6.07	7.598	4.09615	7.3965	10.1683	12.7952	8.10842	5.77381	4.308	14.1467	13.7	10.3075	9.94
	10.7614	11.975	5.1675	9.26333	13.79	14.2889	4.14167	5.36545	6.189	6.5848	9.53739	14.58	8.04333	4.952	11.5118	11.4325	9.29214	6.20923	7.814	4.38148	7.5355	10.2567	12.8524	8.13368	5.83524	4.307	14.3333	13.9	10.3125	10.1383
	10.9857	12.25	5.165	9.24333	13.98	14.6	4.3175	5.59818	6.2835	6.6316	9.57609	14.72	8.1725	5.102	11.5941	11.544	9.42143	6.35538	7.93533	4.65889	7.6525	10.2667	12.8714	8.09	5.89905	4.297	14.5	13.9875	10.2275	10.2367
	11.2143	12.5	5.19	9.22833	14.07	14.7944	4.46083	5.80091	6.342	6.6192	9.58087	14.68	8.23333	5.156	11.6235	11.588	9.55714	6.49846	7.93933	4.83407	7.7545	10.2	12.8571	8	5.96857	4.2925	14.62	14.025	10.1475	10.265
	11.3857	12.71	5.2425	9.23333	14.04	14.8111	4.55917	5.96045	6.381	6.578	9.53652	14.52	8.09545	5.142	11.6471	11.6562	9.72357	6.64538	7.84467	4.89	7.857	10.0533	12.8	7.88526	6.05095	4.316	14.6533	13.9375	10.1113	10.2417
	11.5286	12.87	5.315	9.26167	13.93	14.6944	4.59417	6.05545	6.419	6.5432	9.47478	14.26	8.08182	5.108	11.6647	11.6471	9.88429	6.79231	7.698	4.83778	7.9715	9.88333	12.7286	7.77842	6.14857	4.3805	14.6267	13.825	10.1238	10.205
	11.6714	12.94	5.4325	9.335	13.76	14.46	4.58333	6.07136	6.472	6.5432	9.40217	13.9	8.08636	5.092	11.6765	11.6552	10.0114	6.95538	7.552	4.71593	8.08	9.71667	12.6762	7.70053	6.26714	4.4945	14.5333	13.6875	10.185	10.1983
	11.7429	12.994	5.63	9.445	13.62	14.185	4.55167	6.00636	6.547	6.5916	9.31609	13.54	8.09818	5.122	11.6941	11.6562	10.0979	7.13846	7.43267	4.56111	8.1885	9.59667	12.6524	7.66368	6.4081	4.655	14.4333	13.55	10.295	10.2817
	11.8286	12.958	5.885	9.60667	13.55	13.9072	4.51333	5.86545	6.6415	6.6896	9.22652	13.22	8.12636	5.198	11.7118	11.7	10.16	7.33615	7.33733	4.40296	8.294	9.53333	12.6381	7.67526	6.55857	4.852	14.3333	13.45	10.4288	10.4783
	11.9714	12.8545	6.1325	9.79167	13.57	13.6761	4.46583	5.66727	6.751	6.8324	9.16522	12.96	8.16545	5.302	11.7529	11.7714	10.18	7.53	7.26733	4.26296	8.377	9.55167	12.6714	7.73211	6.71048	5.0725	14.2267	13.4625	10.5412	10.67
	12.1286	12.734	6.325	9.94833	13.67	13.5356	4.415	5.44182	6.863	6.9992	9.14348	12.88	8.20273	5.426	11.8059	11.8952	10.1821	7.70538	7.23467	4.15815	8.4345	9.62833	12.7429	7.80316	6.85762	5.305	14.14	13.5375	10.6612	10.8783
	12.3143	12.603	6.475	10.0933	13.75	13.4906	4.3725	5.22636	6.963	7.1584	9.19304	12.96	8.21364	5.566	11.8882	12.0333	10.1521	7.86	7.24333	4.10222	8.469	9.70667	12.781	7.82895	6.99381	5.528	14.12	13.7125	10.825	11.0383
	12.5286	12.5035	6.6175	10.2067	13.79	13.5494	4.35083	5.06682	7.032	7.2848	9.28739	13.14	8.19455	5.7	11.9706	12.1429	10.1221	7.99615	7.28933	4.10889	8.4685	9.83333	12.8381	7.80421	7.1	5.705	14.14	13.875	10.9962	11.14
	12.7143	12.446	6.7525	10.2867	13.8	13.6789	4.34667	4.99591	7.053	7.3584	9.43957	13.34	8.15091	5.804	12.0294	12.2333	10.095	8.11769	7.35467	4.18037	8.4405	9.90167	12.8571	7.75474	7.14857	5.803	14.2067	14.05	11.1375	11.2333
	12.8571	12.4535	6.835	10.3683	13.91	13.83	4.35583	5.015	7.0265	7.3784	9.63522	13.6	8.08818	5.854	12.0882	12.2905	10.1193	8.20846	7.422	4.29704	8.387	9.965	12.8476	7.71211	7.11238	5.8055	14.2867	14.1875	11.225	11.3333
	12.9143	12.543	6.83	10.455	14.01	13.9839	4.405	5.10727	6.962	7.3504	9.84826	13.92	7.99818	5.81	12.1647	12.2857	10.1607	8.25615	7.47667	4.42259	8.302	10.0033	12.8048	7.67947	6.98905	5.713	14.2857	14.3	11.275	11.4167
	12.9286	12.6535	6.7675	10.565	14.11	14.1244	4.5	5.25818	6.889	7.2944	10.0887	14.24	7.85727	5.662	12.2294	12.2571	10.1914	8.27923	7.51867	4.5163	8.1855	10.0783	12.7333	7.64947	6.8081	5.5465	14.3143	14.425	11.2825	11.4833
	12.9286	12.837	6.7	10.6433	14.18	14.31	4.6375	5.45409	6.8285	7.2292	10.3174	14.64	7.64273	5.392	12.2824	12.231	10.2207	8.30308	7.546	4.53704	8.0385	10.13	12.6619	7.62	6.61619	5.3395	14.3214	14.475	11.3438	11.5
	12.9857	13.0305	6.6575	10.6617	14.19	14.4833	4.715	5.68273	6.7925	7.1712	10.5474	14.96	7.37182	5.036	12.3059	12.1614	10.215	8.35615	7.54067	4.46667	7.8685	10.1533	12.5857	7.57526	6.44048	5.15	14.2929	14.425	11.4125	11.4167
	13.0286	13.2035	6.6125	10.6717	14.17	14.6889	4.73364	5.91909	6.7815	7.1212	10.7448	15.16	7.11182	4.662	12.2824	12.0629	10.1557	8.42385	7.48467	4.3137	7.6795	10.105	12.5381	7.48579	6.31476	4.90048	14.2143	14.3	11.45	11.3333
	13	13.34	6.52	10.6467	14.15	14.9056	4.85545	6.12273	6.797	7.0748	10.8757	15.32	7.13083	4.58	12.2294	11.9257	10.1329	8.46385	7.35867	4.10148	7.471	10.02	12.4714	7.36316	6.25571	4.8381	14.1214	14.075	11.425	11.25
	12.9143	13.3995	6.395	10.6267	14.15	15.0611	4.96455	6.27636	6.825	7.032	10.8987	15.5	7.05083	4.3475	12.1471	11.7624	10.1021	8.44308	7.182	3.87407	7.2755	9.88	12.4048	7.22684	6.26286	4.84143	14.0357	13.8375	11.4	11.1667
	12.7	13.3895	6.2975	10.6617	14.13	15.1556	5.04818	6.37545	6.853	6.9896	10.8348	15.66	7.035	4.2	11.9824	11.6195	10.0557	8.34538	6.992	3.66185	7.1055	9.69333	12.3619	7.12316	6.31476	4.88714	13.8857	13.6125	11.375	11.0333
	12.5	13.3575	6.295	10.6983	14.13	15.1833	5.08455	6.41364	6.87	6.9448	10.707	15.84	7.065	4.1425	11.8235	11.461	10.0093	8.18692	6.844	3.4863	6.9675	9.51167	12.3429	7.07368	6.38619	4.94714	13.8	13.3875	11.325	10.95
	12.3	13.287	6.3875	10.7167	14.18	15.15	5.165	6.37727	6.8685	6.8984	10.5287	15.94	7.135	4.1925	11.7059	11.3252	9.96857	7.99	6.776	3.37704	6.93421	9.33833	12.3714	7.09211	6.44381	4.9881	13.7571	13.1625	11.225	10.85
	12.1543	13.222	6.5075	10.7333	14.26	15.0722	5.22182	6.28364	6.856	6.8504	10.3652	15.94	7.23917	4.34	11.6059	11.2119	9.91929	7.77615	6.80467	3.39808	6.89789	9.21	12.4524	7.17158	6.46429	4.97571	13.7714	13.0875	11.175	10.7167
	11.67	13.17	6.92	10.7	14.3	15.0056	5.20273	6.16227	6.843	6.8032	10.2513	15.86	7.26909	4.5375	11.5588	11.1295	9.85286	7.57692	6.89133	3.44769	6.89632	9.14	12.5524	7.28684	6.4319	4.88857	13.7929	13.0125	11.1125	10.6383
	11.6833	13.18	6.95667	10.65	14.37	14.9367	5.12364	6.06091	6.8355	6.7628	10.2013	15.78	7.40364	4.7175	11.5412	11.0929	9.83846	7.41538	7.09357	3.5992	6.99889	9.10833	12.655	7.40263	6.35238	4.74524	13.8143	12.975	11.1357	10.53
	11.7483	13.1595	7.00333	10.6067	14.41	14.8622	5.01222	6.04455	6.839	6.7248	10.2217	15.58	7.535	4.8275	11.5765	11.0819	9.77615	7.30923	7.18	3.79458	7.01944	9.105	12.82	7.49053	6.24476	4.545	13.8429	12.975	11.12	10.4433
	11.8283	13.1789	7.09667	10.615	14.46	14.81	4.90778	6.13409	6.8495	6.6852	10.0918	15.38	7.615	4.49667	11.5824	11.1176	9.73	7.26462	7.23071	3.89833	7.04611	9.10833	12.93	7.52579	6.13571	4.375	13.8571	12.95	11.0971	10.3267
	11.9183	13.1895	7.21333	10.6683	14.56	14.7678	4.87556	6.29909	6.857	6.634	10.0505	15.14	7.641	4.48667	11.5706	11.0935	9.65231	7.26385	7.22143	3.94583	7.07056	9.12167	13.015	7.52368	6.05238	4.22947	13.8857	12.89	10.9857	10.23
	12.01	13.1842	7.30333	10.71	14.66	14.7539	4.91111	6.46727	6.8335	6.5612	9.99591	14.92	7.575	4.41667	11.5588	11.1016	9.54538	7.27769	7.14	3.93208	7.10556	9.11167	13.0737	7.51421	6.00524	4.15053	13.8714	12.8338	10.8443	10.1417
Max	13.0286	13.3995	7.4225	11.4667	15.77	15.1833	5.22182	6.89143	7.053	7.5864	10.8987	15.96	8.23333	5.854	12.3059	12.4762	10.2314	8.46385	7.93933	4.96154	8.809	10.2667	13.0737	8.13368	7.40905	5.9115	14.9467	14.9125	11.9625	11.6667
Min	9.78143	10.9535	5.165	9.13833	12.03	11.8494	3.07636	4.04955	5.162	5.148	8.74087	12.88	6.11	2.76333	10.2006	9.861	8.03462	5.54615	6.054	2.82833	6.5015	8.76833	11.9714	6.38737	5.53333	3.7035	13.1133	12.1837	9.58375	9.23667
	D.B.		M.Ch.		P.T.		A.K.		M.K.		P.G.		E.W.		J.J.		F.J.		A.G.		K.H.		K.M.		A.M.		B.Cz.		E.O.
ROM	3.24714	2.446	2.2575	2.32833	3.74	3.33389	2.14545	2.84188	1.891	2.4384	2.15783	3.08	2.12333	3.09067	2.10526	2.61519	2.19681	2.91769	1.88533	2.13321	2.3075	1.49833	1.10226	1.74632	1.87571	2.208	1.83333	2.72875	2.37875	2.43
