# Supplementary material for: Does the first trimester of pregnancy induce alterations in the walking pattern?
Source: PLoS One. 2019 Jan 16;14(1):e0209766. doi: 10.1371/journal.pone.0209766 (PMC6334989; doi:10.1371/journal.pone.0209766)
Supplement: S3 File — DAI—dynamic longitudinal arch index according to Cavanagh (R / L—right / left foot), FRI—forefoot [%] and rearfoot [%] loading ratio (R / L—right / left foot), MLI—ratio of medial [%] and lateral [%] foot loading (R / L—right / left foot), CA—an average contact area [cm2] (R / L—right / left foot), MP—an average maximal pressure [gr/cm2] (right / left foot). (XLSX) [file pone.0209766.s003.xlsx]

## Sheet: Arkusz1
	DAIR-I	DAIR-II	DAIL-I	DAIL-II	Obc.2i3KŚP-I	Obc.2i3KŚP-II	WKP-I	WKP-II	Obc.2i3KŚL-I	Obc.2i3KŚL-II	WKL-I	WKL-II	FRIR-I	FRIR-II	FRIL-I	FRIL-II	MLIR-I	MLIR-II	MLIL-I	MLIL-II	CAR-I	CAR-II	CAL-I	CAL-II	MPR-I	MPR-II	MPL-I	MPL-II	FFPOP-P-I	FFPOP-P-II	FP-P-I	FP-P-II	FFCP-P-I	FFCP-P-II	ICP-P-I	ICP-P-II	FFPOP-L-I	FFPOP-L-II	FP-L-I	FP-L-II	FFCP-L-I	FFCP-L-II	ICP-L-I	ICP-L-II
D.B.	0	0.0445344	0	0.0962199	13.27	17.98	3	1	16.32	16.06	1	3	1.43902	1.5641	1.32558	1.63158	1.43902	1.43902	1.32558	0.886792	41.67	43.33	41	47	1753	1792	1984	1679	4	5	37	36	47	49	12	10	4	4	33	34	45	49	18	13
M.Ch.	0.0924658	0.0805369	0.206294	0.143322	23.23	20.07	1	1	19.93	18.6	1	3	1.85714	1.5641	1.7027	1.85714	1.27273	1.12766	1.04082	0.851852	49	50.67	53	56	1336	1317	1250	1102	4	4	36	28	52	56	8	12	4	7	31	38	58	49	7	6
P.T.	0.275862	0.260317	0.24	0.233227	16.23	15.5	1	1	18.77	16.2	1	1	1.7027	1.43902	2.0303	1.5	0.851852	0.886792	0.754386	0.851852	58	56	62.67	59.67	1841	1711	1403	1818	3	4	29	28	53	54	15	14	5	4	32	30	55	51	8	15
A.K.	0.249231	0.200692	0.219436	0.205212	19.45	14.51	1	3	15.62	22.36	3	1	1.5	1.5	1.38095	1.94118	1.22222	0.818182	1.04082	0.818182	60.67	57.67	56.33	56.33	1472	1545	1721	1679	3	5	36	37	51	52	10	6	3	5	33	44	57	44	7	7
M.K.	0.206897	0.141892	0.143791	0.15655	21.5	20.55	1	1	17.78	20.3	3	1	1.5	1.5	1.5641	1.5	0.785714	1.5641	0.612903	0.666667	51	44.33	48.33	48	1590	1832	1693	1712	5	3	32	36	50	50	13	11	2	5	44	38	45	50	9	7
P.G.	0.116197	0.134021	0.152249	0.159864	18.38	19.5	1	1	14.75	17.63	3	1	1.5	1.77778	1.85714	1.85714	1.04082	0.818182	0.785714	1.32558	48.33	49.67	53.33	52.33	1519	1461	1412	1464	6	6	31	36	51	49	12	9	5	5	32	34	55	50	8	11
E.W.	0.0993377	0.164516	0.157706	0.0881356	19.81	23.14	1	1	20.4	18.02	1	1	2.0303	1.7027	1.85714	1.77778	1.63158	1.38095	1.17391	1.17391	50	48.33	46	44.33	1361	1375	1529	1516	5	2	33	35	52	50	10	13	3	5	40	31	44	45	13	19
J.J.	0.0555556	0.0925926	0.15082	0.10828	18.23	16.2	1	1	15.49	16.53	3	3	1.43902	1.17391	1.5641	1.43902	1.85714	1.27273	0.960784	0.923077	50.67	49	52	52	1764	1898	1652	1765	5		32		53		10		4		32		50		14
F.J.	0.263158		0.153558		13.96		1		14.18		1		1.43902		1.63158		0.960784		0.923077		41.67		41		2072		2176		4		31		52		13		3		35		48		14
A.G.	0.100694	0.152318	0.0567823	0.03663	18.04	21.57	2	1	20.96	18.79	3	1	1.5	1.5641	1.85714	1.77778	1.5641	1.12766	0.851852	1.5	46.33	45.67	46	42.67	1873	1535	1649	1604	5	5	30	38	50	49	15	8	4	4	34	35	52	50	10	11
K.H.	0.148148	0.140741	0.160784	0.169173	18.27	19.21	3	1	15.52	16.05	1	3	1.5641	1.43902	1.5641	1.7027	0.923077	0.923077	1.08333	1.22222	37	40.67	36.33	41.33	2035	1735	1673	1716	5	4	39	37	42	44	14	15	5	4	34	33	45	52	16	11
K.M.	0.154519	0.159763	0.183486	0.155224	20.9	20.05	1	1	20.2	19.04	1	1	1.7027	1.5	1.5641	1.5641	1.08333	1.22222	0.5625	0.886792	60.33	54	59.67	53.33	1568	1747	1618	1839	5	5	35	32	49	56	11	7	5	5	33	40	51	38	11	17
A.M.	0.148607	0.139818	0.197568	0.117647	18.76	17.7	1	1	16.86	22.9	1	1	1.43902	1.38095	1.5	1.77778	1.32558	1.12766	1.22222	1.38095	47	46.67	52.67	47.33	1580	1704	1571	1595	3	2	38	41	44	45	15	12	4	5	34	45	53	43	9	7
B.Cz.	0.207407	0.242647	0.0424028	0.121771	14.29	15.39	3	3	24.73	18.13	1	1	2.0303	1.77778	1.94118	1.7027	0.785714	0.639344	1	1.08333	53.67	50.33	47.33	46.67	1531	1516	1621	1578	4	5	43	43	39	40	14	12	5	5	40	41	44	42	11	12
E.O.	0.233716	0.226415	0.235521	0.197802	17.35	20.24	1	1	12.92	16.34	1	3	1.43902	1.5	1.77778	1.43902	1.38095	1.27273	1.27273	0.851852	45.67	44	45	43.33	1522	1531	1499	1610	1	3	33	34	51	48	15	15	3	1	41	35	38	49	18	15
